# Supplementary material for: GC-Content Evolution in Bacterial Genomes: The Biased Gene Conversion Hypothesis Expands
Source: PLoS Genet. 2015 Feb 6;11(2):e1004941. doi: 10.1371/journal.pgen.1004941 (PMC4450053; doi:10.1371/journal.pgen.1004941)
Supplement: S1 Table — (XLS) [file pgen.1004941.s006.xls]

## Sheet: Sheet1
dataset	nb. sampled strains	aln. length	rec. measure	# core recombinant	# core non-recombinant	# core undetermined	# total core	variable	genomic mean	genomic variance	Difference(rec - norec)	Student's t-test p.value
Bant	17	300	phi_pvalue	325	1274	7	1730	mean_GC.	0.348	0.00148	-0.00712	2.1e-05
Bant	17	300	phi_pvalue	325	1274	7	1730	mean_GC1	0.457	0.00466	-0.0159	1.34e-06
Bant	17	300	phi_pvalue	325	1274	7	1730	mean_GC2	0.322	0.0032	-0.00654	0.0195
Bant	17	300	phi_pvalue	325	1274	7	1730	mean_GC3	0.263	0.00247	0.00107	0.633
Bant	17	300	phi_pvalue	325	1274	7	1730	fopAU	0.123	0.00162	-0.0108	1.05e-06
Bant	17	300	phi_pvalue	325	1274	7	1730	fnopAU	0.609	0.00345	0.00988	0.000599
Bant	17	300	phi_pvalue	325	1274	7	1730	fnbiAU	NA	NA	0	NA
Bant	17	300	phi_pvalue	325	1274	7	1730	fopGC	0.0652	0.000918	-0.00464	0.0109
Bant	17	300	phi_pvalue	325	1274	7	1730	fnopGC	0.197	0.00217	0.00558	0.0198
Bant	17	300	phi_pvalue	325	1274	7	1730	fnbiGC	NA	NA	0	NA
Bant	17	300	phi_pvalue	325	1274	7	1730	AAA	0.0592	0.000579	0.000815	0.55
Bant	17	300	phi_pvalue	325	1274	7	1730	AAC	0.0129	0.000101	-0.000612	0.273
Bant	17	300	phi_pvalue	325	1274	7	1730	AAG	0.0208	0.000191	0.000494	0.466
Bant	17	300	phi_pvalue	325	1274	7	1730	AAT	0.0362	0.000342	0.00307	0.000516
Bant	17	300	phi_pvalue	325	1274	7	1730	ACA	0.0254	0.000174	-0.000123	0.863
Bant	17	300	phi_pvalue	325	1274	7	1730	ACC	0.00326	2.3e-05	-7.87e-05	0.628
Bant	17	300	phi_pvalue	325	1274	7	1730	ACG	0.011	7.53e-05	0.0011	0.0207
Bant	17	300	phi_pvalue	325	1274	7	1730	ACT	0.0135	0.000112	-0.001	0.0236
Bant	17	300	phi_pvalue	325	1274	7	1730	AGA	0.0116	0.000101	0.0011	0.0096
Bant	17	300	phi_pvalue	325	1274	7	1730	AGC	0.00591	3.62e-05	9.38e-05	0.731
Bant	17	300	phi_pvalue	325	1274	7	1730	AGG	0.00348	2.59e-05	0.000429	0.029
Bant	17	300	phi_pvalue	325	1274	7	1730	AGT	0.0153	0.000103	0.00196	9.06e-05
Bant	17	300	phi_pvalue	325	1274	7	1730	ATA	0.0219	0.000277	0.0035	1.96e-06
Bant	17	300	phi_pvalue	325	1274	7	1730	ATC	0.0126	0.000107	-0.00067	0.242
Bant	17	300	phi_pvalue	325	1274	7	1730	ATG	0.0287	0.000206	0.000123	0.863
Bant	17	300	phi_pvalue	325	1274	7	1730	ATT	0.0483	0.000407	-0.00112	0.3
Bant	17	300	phi_pvalue	325	1274	7	1730	CAA	0.0293	0.0003	-0.00101	0.256
Bant	17	300	phi_pvalue	325	1274	7	1730	CAC	0.00455	2.98e-05	-6.16e-05	0.831
Bant	17	300	phi_pvalue	325	1274	7	1730	CAG	0.00721	5.05e-05	0.000521	0.163
Bant	17	300	phi_pvalue	325	1274	7	1730	CAT	0.0163	0.000138	0.000429	0.499
Bant	17	300	phi_pvalue	325	1274	7	1730	CCA	0.0141	0.000104	-0.00158	0.00232
Bant	17	300	phi_pvalue	325	1274	7	1730	CCC	0.00148	1.01e-05	6.27e-05	0.655
Bant	17	300	phi_pvalue	325	1274	7	1730	CCG	0.00591	3.96e-05	0.000444	0.207
Bant	17	300	phi_pvalue	325	1274	7	1730	CCT	0.00941	6.79e-05	-0.00049	0.202
Bant	17	300	phi_pvalue	325	1274	7	1730	CGA	0.00563	3.7e-05	0.000345	0.226
Bant	17	300	phi_pvalue	325	1274	7	1730	CGC	0.00394	2.88e-05	-0.00104	0.000579
Bant	17	300	phi_pvalue	325	1274	7	1730	CGG	0.00155	9.05e-06	0.000109	0.389
Bant	17	300	phi_pvalue	325	1274	7	1730	CGT	0.0118	0.000139	-0.00416	5.03e-09
Bant	17	300	phi_pvalue	325	1274	7	1730	CTA	0.0111	6.91e-05	0.000757	0.0537
Bant	17	300	phi_pvalue	325	1274	7	1730	CTC	0.00417	3.53e-05	0.000339	0.287
Bant	17	300	phi_pvalue	325	1274	7	1730	CTG	0.00366	2.61e-05	4.19e-05	0.816
Bant	17	300	phi_pvalue	325	1274	7	1730	CTT	0.0172	0.000127	-0.000346	0.536
Bant	17	300	phi_pvalue	325	1274	7	1730	GAA	0.0566	0.000717	-0.00179	0.243
Bant	17	300	phi_pvalue	325	1274	7	1730	GAC	0.00867	6.07e-05	-0.000889	0.0282
Bant	17	300	phi_pvalue	325	1274	7	1730	GAG	0.019	0.000164	0.000644	0.377
Bant	17	300	phi_pvalue	325	1274	7	1730	GAT	0.0375	0.000326	-0.000423	0.663
Bant	17	300	phi_pvalue	325	1274	7	1730	GCA	0.0251	0.00022	-0.00115	0.155
Bant	17	300	phi_pvalue	325	1274	7	1730	GCC	0.00394	2.37e-05	0.000334	0.191
Bant	17	300	phi_pvalue	325	1274	7	1730	GCG	0.0105	7.8e-05	-0.000208	0.675
Bant	17	300	phi_pvalue	325	1274	7	1730	GCT	0.0194	0.00016	-0.00154	0.0254
Bant	17	300	phi_pvalue	325	1274	7	1730	GGA	0.0226	0.00017	0.000191	0.77
Bant	17	300	phi_pvalue	325	1274	7	1730	GGC	0.00721	4.97e-05	-0.00118	0.000726
Bant	17	300	phi_pvalue	325	1274	7	1730	GGG	0.00918	5.51e-05	0.000961	0.0129
Bant	17	300	phi_pvalue	325	1274	7	1730	GGT	0.0214	0.000205	-0.00293	0.000318
Bant	17	300	phi_pvalue	325	1274	7	1730	GTA	0.0283	0.00022	-0.000448	0.577
Bant	17	300	phi_pvalue	325	1274	7	1730	GTC	0.00536	3.29e-05	-6.91e-05	0.822
Bant	17	300	phi_pvalue	325	1274	7	1730	GTG	0.011	7.34e-05	-0.000544	0.197
Bant	17	300	phi_pvalue	325	1274	7	1730	GTT	0.0245	0.000167	-0.00117	0.0862
Bant	17	300	phi_pvalue	325	1274	7	1730	TAC	0.00956	6.59e-05	-0.000603	0.106
Bant	17	300	phi_pvalue	325	1274	7	1730	TAT	0.0305	0.000278	0.000881	0.301
Bant	17	300	phi_pvalue	325	1274	7	1730	TCA	0.0143	8.32e-05	-0.000163	0.714
Bant	17	300	phi_pvalue	325	1274	7	1730	TCC	0.00351	2.57e-05	-5.53e-05	0.797
Bant	17	300	phi_pvalue	325	1274	7	1730	TCG	0.00449	2.46e-05	0.00045	0.0771
Bant	17	300	phi_pvalue	325	1274	7	1730	TCT	0.0151	0.000106	0.000402	0.424
Bant	17	300	phi_pvalue	325	1274	7	1730	TGC	0.0026	2.24e-05	3.95e-05	0.841
Bant	17	300	phi_pvalue	325	1274	7	1730	TGG	0.0112	0.000107	0.00116	0.0396
Bant	17	300	phi_pvalue	325	1274	7	1730	TGT	0.00772	8.87e-05	-1.91e-05	0.959
Bant	17	300	phi_pvalue	325	1274	7	1730	TTA	0.0466	0.000373	0.00147	0.108
Bant	17	300	phi_pvalue	325	1274	7	1730	TTC	0.013	0.000129	-0.000764	0.202
Bant	17	300	phi_pvalue	325	1274	7	1730	TTG	0.0117	9.77e-05	0.000375	0.372
Bant	17	300	phi_pvalue	325	1274	7	1730	TTT	0.0361	0.000406	0.0037	0.000346
Bant	17	300	nss_pvalue	384	1215	7	1730	mean_GC.	0.348	0.00148	-0.0022	0.193
Bant	17	300	nss_pvalue	384	1215	7	1730	mean_GC1	0.457	0.00466	-0.0097	0.00181
Bant	17	300	nss_pvalue	384	1215	7	1730	mean_GC2	0.322	0.0032	-0.00366	0.19
Bant	17	300	nss_pvalue	384	1215	7	1730	mean_GC3	0.263	0.00247	0.00676	0.00217
Bant	17	300	nss_pvalue	384	1215	7	1730	fopAU	0.123	0.00162	-0.0111	1.03e-07
Bant	17	300	nss_pvalue	384	1215	7	1730	fnopAU	0.609	0.00345	0.00467	0.0838
Bant	17	300	nss_pvalue	384	1215	7	1730	fnbiAU	NA	NA	0	NA
Bant	17	300	nss_pvalue	384	1215	7	1730	fopGC	0.0652	0.000918	-0.000873	0.62
Bant	17	300	nss_pvalue	384	1215	7	1730	fnopGC	0.197	0.00217	0.00757	0.00132
Bant	17	300	nss_pvalue	384	1215	7	1730	fnbiGC	NA	NA	0	NA
Bant	17	300	nss_pvalue	384	1215	7	1730	AAA	0.0592	0.000579	0.000703	0.568
Bant	17	300	nss_pvalue	384	1215	7	1730	AAC	0.0129	0.000101	0.000159	0.765
Bant	17	300	nss_pvalue	384	1215	7	1730	AAG	0.0208	0.000191	-2.36e-05	0.969
Bant	17	300	nss_pvalue	384	1215	7	1730	AAT	0.0362	0.000342	0.00261	0.00133
Bant	17	300	nss_pvalue	384	1215	7	1730	ACA	0.0254	0.000174	-0.000691	0.29
Bant	17	300	nss_pvalue	384	1215	7	1730	ACC	0.00326	2.3e-05	-5.3e-05	0.73
Bant	17	300	nss_pvalue	384	1215	7	1730	ACG	0.011	7.53e-05	0.00156	0.000495
Bant	17	300	nss_pvalue	384	1215	7	1730	ACT	0.0135	0.000112	-0.000536	0.224
Bant	17	300	nss_pvalue	384	1215	7	1730	AGA	0.0116	0.000101	0.000661	0.0964
Bant	17	300	nss_pvalue	384	1215	7	1730	AGC	0.00591	3.62e-05	-0.000171	0.508
Bant	17	300	nss_pvalue	384	1215	7	1730	AGG	0.00348	2.59e-05	4.34e-05	0.796
Bant	17	300	nss_pvalue	384	1215	7	1730	AGT	0.0153	0.000103	0.00112	0.0124
Bant	17	300	nss_pvalue	384	1215	7	1730	ATA	0.0219	0.000277	0.00187	0.00499
Bant	17	300	nss_pvalue	384	1215	7	1730	ATC	0.0126	0.000107	-0.000931	0.0627
Bant	17	300	nss_pvalue	384	1215	7	1730	ATG	0.0287	0.000206	0.000261	0.695
Bant	17	300	nss_pvalue	384	1215	7	1730	ATT	0.0483	0.000407	-0.00255	0.0102
Bant	17	300	nss_pvalue	384	1215	7	1730	CAA	0.0293	0.0003	0.000336	0.704
Bant	17	300	nss_pvalue	384	1215	7	1730	CAC	0.00455	2.98e-05	0.000141	0.598
Bant	17	300	nss_pvalue	384	1215	7	1730	CAG	0.00721	5.05e-05	0.00092	0.00949
Bant	17	300	nss_pvalue	384	1215	7	1730	CAT	0.0163	0.000138	0.000452	0.446
Bant	17	300	nss_pvalue	384	1215	7	1730	CCA	0.0141	0.000104	-0.000323	0.53
Bant	17	300	nss_pvalue	384	1215	7	1730	CCC	0.00148	1.01e-05	6.92e-05	0.563
Bant	17	300	nss_pvalue	384	1215	7	1730	CCG	0.00591	3.96e-05	0.00092	0.00711
Bant	17	300	nss_pvalue	384	1215	7	1730	CCT	0.00941	6.79e-05	0.000442	0.241
Bant	17	300	nss_pvalue	384	1215	7	1730	CGA	0.00563	3.7e-05	0.000363	0.183
Bant	17	300	nss_pvalue	384	1215	7	1730	CGC	0.00394	2.88e-05	3.52e-05	0.908
Bant	17	300	nss_pvalue	384	1215	7	1730	CGG	0.00155	9.05e-06	0.000204	0.101
Bant	17	300	nss_pvalue	384	1215	7	1730	CGT	0.0118	0.000139	-0.00368	7.26e-08
Bant	17	300	nss_pvalue	384	1215	7	1730	CTA	0.0111	6.91e-05	0.000751	0.039
Bant	17	300	nss_pvalue	384	1215	7	1730	CTC	0.00417	3.53e-05	0.00108	0.000884
Bant	17	300	nss_pvalue	384	1215	7	1730	CTG	0.00366	2.61e-05	0.000219	0.191
Bant	17	300	nss_pvalue	384	1215	7	1730	CTT	0.0172	0.000127	-0.000493	0.331
Bant	17	300	nss_pvalue	384	1215	7	1730	GAA	0.0566	0.000717	-0.000347	0.804
Bant	17	300	nss_pvalue	384	1215	7	1730	GAC	0.00867	6.07e-05	-0.000408	0.292
Bant	17	300	nss_pvalue	384	1215	7	1730	GAG	0.019	0.000164	0.000368	0.582
Bant	17	300	nss_pvalue	384	1215	7	1730	GAT	0.0375	0.000326	-0.000859	0.346
Bant	17	300	nss_pvalue	384	1215	7	1730	GCA	0.0251	0.00022	-0.00212	0.00734
Bant	17	300	nss_pvalue	384	1215	7	1730	GCC	0.00394	2.37e-05	0.000436	0.0611
Bant	17	300	nss_pvalue	384	1215	7	1730	GCG	0.0105	7.8e-05	-1.85e-05	0.97
Bant	17	300	nss_pvalue	384	1215	7	1730	GCT	0.0194	0.00016	-0.00183	0.00689
Bant	17	300	nss_pvalue	384	1215	7	1730	GGA	0.0226	0.00017	-0.000164	0.795
Bant	17	300	nss_pvalue	384	1215	7	1730	GGC	0.00721	4.97e-05	-9.68e-05	0.789
Bant	17	300	nss_pvalue	384	1215	7	1730	GGG	0.00918	5.51e-05	0.000106	0.765
Bant	17	300	nss_pvalue	384	1215	7	1730	GGT	0.0214	0.000205	-0.00289	0.000159
Bant	17	300	nss_pvalue	384	1215	7	1730	GTA	0.0283	0.00022	-0.00209	0.00402
Bant	17	300	nss_pvalue	384	1215	7	1730	GTC	0.00536	3.29e-05	0.00043	0.145
Bant	17	300	nss_pvalue	384	1215	7	1730	GTG	0.011	7.34e-05	0.000108	0.796
Bant	17	300	nss_pvalue	384	1215	7	1730	GTT	0.0245	0.000167	-0.00175	0.00546
Bant	17	300	nss_pvalue	384	1215	7	1730	TAC	0.00956	6.59e-05	3.33e-05	0.929
Bant	17	300	nss_pvalue	384	1215	7	1730	TAT	0.0305	0.000278	0.000313	0.7
Bant	17	300	nss_pvalue	384	1215	7	1730	TCA	0.0143	8.32e-05	0.000964	0.0259
Bant	17	300	nss_pvalue	384	1215	7	1730	TCC	0.00351	2.57e-05	0.000389	0.0598
Bant	17	300	nss_pvalue	384	1215	7	1730	TCG	0.00449	2.46e-05	0.000228	0.324
Bant	17	300	nss_pvalue	384	1215	7	1730	TCT	0.0151	0.000106	0.000108	0.821
Bant	17	300	nss_pvalue	384	1215	7	1730	TGC	0.0026	2.24e-05	0.000383	0.0391
Bant	17	300	nss_pvalue	384	1215	7	1730	TGG	0.0112	0.000107	0.00058	0.257
Bant	17	300	nss_pvalue	384	1215	7	1730	TGT	0.00772	8.87e-05	0.00032	0.362
Bant	17	300	nss_pvalue	384	1215	7	1730	TTA	0.0466	0.000373	0.000185	0.828
Bant	17	300	nss_pvalue	384	1215	7	1730	TTC	0.013	0.000129	9.81e-05	0.866
Bant	17	300	nss_pvalue	384	1215	7	1730	TTG	0.0117	9.77e-05	-0.000363	0.333
Bant	17	300	nss_pvalue	384	1215	7	1730	TTT	0.0361	0.000406	0.00271	0.00435
Bant	17	300	maxchi2_pvalue	326	1273	7	1730	mean_GC.	0.348	0.00148	-0.00533	0.00197
Bant	17	300	maxchi2_pvalue	326	1273	7	1730	mean_GC1	0.457	0.00466	-0.0167	4.94e-07
Bant	17	300	maxchi2_pvalue	326	1273	7	1730	mean_GC2	0.322	0.0032	-0.00488	0.0647
Bant	17	300	maxchi2_pvalue	326	1273	7	1730	mean_GC3	0.263	0.00247	0.00553	0.0158
Bant	17	300	maxchi2_pvalue	326	1273	7	1730	fopAU	0.123	0.00162	-0.011	1.19e-06
Bant	17	300	maxchi2_pvalue	326	1273	7	1730	fnopAU	0.609	0.00345	0.00574	0.049
Bant	17	300	maxchi2_pvalue	326	1273	7	1730	fnbiAU	NA	NA	0	NA
Bant	17	300	maxchi2_pvalue	326	1273	7	1730	fopGC	0.0652	0.000918	-0.00262	0.149
Bant	17	300	maxchi2_pvalue	326	1273	7	1730	fnopGC	0.197	0.00217	0.00794	0.00123
Bant	17	300	maxchi2_pvalue	326	1273	7	1730	fnbiGC	NA	NA	0	NA
Bant	17	300	maxchi2_pvalue	326	1273	7	1730	AAA	0.0592	0.000579	-3.02e-05	0.981
Bant	17	300	maxchi2_pvalue	326	1273	7	1730	AAC	0.0129	0.000101	-0.000456	0.413
Bant	17	300	maxchi2_pvalue	326	1273	7	1730	AAG	0.0208	0.000191	0.000852	0.183
Bant	17	300	maxchi2_pvalue	326	1273	7	1730	AAT	0.0362	0.000342	0.00311	0.000415
Bant	17	300	maxchi2_pvalue	326	1273	7	1730	ACA	0.0254	0.000174	-0.000565	0.41
Bant	17	300	maxchi2_pvalue	326	1273	7	1730	ACC	0.00326	2.3e-05	0.000499	0.00645
Bant	17	300	maxchi2_pvalue	326	1273	7	1730	ACG	0.011	7.53e-05	0.000974	0.0538
Bant	17	300	maxchi2_pvalue	326	1273	7	1730	ACT	0.0135	0.000112	-0.000227	0.639
Bant	17	300	maxchi2_pvalue	326	1273	7	1730	AGA	0.0116	0.000101	0.000928	0.0316
Bant	17	300	maxchi2_pvalue	326	1273	7	1730	AGC	0.00591	3.62e-05	0.000396	0.176
Bant	17	300	maxchi2_pvalue	326	1273	7	1730	AGG	0.00348	2.59e-05	0.000468	0.0152
Bant	17	300	maxchi2_pvalue	326	1273	7	1730	AGT	0.0153	0.000103	0.00128	0.00922
Bant	17	300	maxchi2_pvalue	326	1273	7	1730	ATA	0.0219	0.000277	0.0039	9.33e-08
Bant	17	300	maxchi2_pvalue	326	1273	7	1730	ATC	0.0126	0.000107	-0.000122	0.839
Bant	17	300	maxchi2_pvalue	326	1273	7	1730	ATG	0.0287	0.000206	5.39e-05	0.941
Bant	17	300	maxchi2_pvalue	326	1273	7	1730	ATT	0.0483	0.000407	-0.000627	0.569
Bant	17	300	maxchi2_pvalue	326	1273	7	1730	CAA	0.0293	0.0003	-0.00146	0.0709
Bant	17	300	maxchi2_pvalue	326	1273	7	1730	CAC	0.00455	2.98e-05	5.12e-05	0.855
Bant	17	300	maxchi2_pvalue	326	1273	7	1730	CAG	0.00721	5.05e-05	0.000479	0.157
Bant	17	300	maxchi2_pvalue	326	1273	7	1730	CAT	0.0163	0.000138	0.00151	0.02
Bant	17	300	maxchi2_pvalue	326	1273	7	1730	CCA	0.0141	0.000104	-0.00149	0.00499
Bant	17	300	maxchi2_pvalue	326	1273	7	1730	CCC	0.00148	1.01e-05	0.000191	0.151
Bant	17	300	maxchi2_pvalue	326	1273	7	1730	CCG	0.00591	3.96e-05	0.000217	0.531
Bant	17	300	maxchi2_pvalue	326	1273	7	1730	CCT	0.00941	6.79e-05	0.000716	0.0797
Bant	17	300	maxchi2_pvalue	326	1273	7	1730	CGA	0.00563	3.7e-05	0.000833	0.00406
Bant	17	300	maxchi2_pvalue	326	1273	7	1730	CGC	0.00394	2.88e-05	-0.000856	0.00378
Bant	17	300	maxchi2_pvalue	326	1273	7	1730	CGG	0.00155	9.05e-06	0.000117	0.379
Bant	17	300	maxchi2_pvalue	326	1273	7	1730	CGT	0.0118	0.000139	-0.00385	8.68e-08
Bant	17	300	maxchi2_pvalue	326	1273	7	1730	CTA	0.0111	6.91e-05	0.000995	0.0108
Bant	17	300	maxchi2_pvalue	326	1273	7	1730	CTC	0.00417	3.53e-05	0.000764	0.0262
Bant	17	300	maxchi2_pvalue	326	1273	7	1730	CTG	0.00366	2.61e-05	0.000318	0.0977
Bant	17	300	maxchi2_pvalue	326	1273	7	1730	CTT	0.0172	0.000127	-0.000136	0.809
Bant	17	300	maxchi2_pvalue	326	1273	7	1730	GAA	0.0566	0.000717	-0.00292	0.0393
Bant	17	300	maxchi2_pvalue	326	1273	7	1730	GAC	0.00867	6.07e-05	-0.000623	0.136
Bant	17	300	maxchi2_pvalue	326	1273	7	1730	GAG	0.019	0.000164	2.78e-05	0.969
Bant	17	300	maxchi2_pvalue	326	1273	7	1730	GAT	0.0375	0.000326	-0.00133	0.172
Bant	17	300	maxchi2_pvalue	326	1273	7	1730	GCA	0.0251	0.00022	-0.00284	0.000549
Bant	17	300	maxchi2_pvalue	326	1273	7	1730	GCC	0.00394	2.37e-05	0.000618	0.0122
Bant	17	300	maxchi2_pvalue	326	1273	7	1730	GCG	0.0105	7.8e-05	-0.000335	0.527
Bant	17	300	maxchi2_pvalue	326	1273	7	1730	GCT	0.0194	0.00016	-0.00124	0.0935
Bant	17	300	maxchi2_pvalue	326	1273	7	1730	GGA	0.0226	0.00017	-7.42e-05	0.909
Bant	17	300	maxchi2_pvalue	326	1273	7	1730	GGC	0.00721	4.97e-05	-0.000742	0.0392
Bant	17	300	maxchi2_pvalue	326	1273	7	1730	GGG	0.00918	5.51e-05	0.000465	0.226
Bant	17	300	maxchi2_pvalue	326	1273	7	1730	GGT	0.0214	0.000205	-0.00352	3.69e-06
Bant	17	300	maxchi2_pvalue	326	1273	7	1730	GTA	0.0283	0.00022	-0.000615	0.445
Bant	17	300	maxchi2_pvalue	326	1273	7	1730	GTC	0.00536	3.29e-05	0.000278	0.372
Bant	17	300	maxchi2_pvalue	326	1273	7	1730	GTG	0.011	7.34e-05	-6.65e-05	0.879
Bant	17	300	maxchi2_pvalue	326	1273	7	1730	GTT	0.0245	0.000167	-0.00212	0.00177
Bant	17	300	maxchi2_pvalue	326	1273	7	1730	TAC	0.00956	6.59e-05	-0.000619	0.104
Bant	17	300	maxchi2_pvalue	326	1273	7	1730	TAT	0.0305	0.000278	0.00168	0.0555
Bant	17	300	maxchi2_pvalue	326	1273	7	1730	TCA	0.0143	8.32e-05	0.000498	0.293
Bant	17	300	maxchi2_pvalue	326	1273	7	1730	TCC	0.00351	2.57e-05	0.000299	0.164
Bant	17	300	maxchi2_pvalue	326	1273	7	1730	TCG	0.00449	2.46e-05	0.000446	0.0915
Bant	17	300	maxchi2_pvalue	326	1273	7	1730	TCT	0.0151	0.000106	8.18e-05	0.87
Bant	17	300	maxchi2_pvalue	326	1273	7	1730	TGC	0.0026	2.24e-05	0.000434	0.0269
Bant	17	300	maxchi2_pvalue	326	1273	7	1730	TGG	0.0112	0.000107	0.000639	0.223
Bant	17	300	maxchi2_pvalue	326	1273	7	1730	TGT	0.00772	8.87e-05	0.000611	0.125
Bant	17	300	maxchi2_pvalue	326	1273	7	1730	TTA	0.0466	0.000373	-0.000844	0.368
Bant	17	300	maxchi2_pvalue	326	1273	7	1730	TTC	0.013	0.000129	1.04e-06	0.999
Bant	17	300	maxchi2_pvalue	326	1273	7	1730	TTG	0.0117	9.77e-05	0.000552	0.177
Bant	17	300	maxchi2_pvalue	326	1273	7	1730	TTT	0.0361	0.000406	0.00249	0.00951
Bant	17	300	consensus	91	944	571	1730	mean_GC.	0.348	0.00148	-0.00784	0.00968
Bant	17	300	consensus	91	944	571	1730	mean_GC1	0.457	0.00466	-0.0247	7.02e-05
Bant	17	300	consensus	91	944	571	1730	mean_GC2	0.322	0.0032	-0.00489	0.317
Bant	17	300	consensus	91	944	571	1730	mean_GC3	0.263	0.00247	0.00606	0.145
Bant	17	300	consensus	91	944	571	1730	fopAU	0.123	0.00162	-0.0123	0.000508
Bant	17	300	consensus	91	944	571	1730	fnopAU	0.609	0.00345	0.00674	0.167
Bant	17	300	consensus	91	944	571	1730	fnbiAU	NA	NA	0	NA
Bant	17	300	consensus	91	944	571	1730	fopGC	0.0652	0.000918	-0.000564	0.845
Bant	17	300	consensus	91	944	571	1730	fnopGC	0.197	0.00217	0.00639	0.122
Bant	17	300	consensus	91	944	571	1730	fnbiGC	NA	NA	0	NA
Bant	17	300	consensus	91	944	571	1730	AAA	0.0592	0.000579	0.000166	0.948
Bant	17	300	consensus	91	944	571	1730	AAC	0.0129	0.000101	0.000125	0.902
Bant	17	300	consensus	91	944	571	1730	AAG	0.0208	0.000191	-0.000328	0.774
Bant	17	300	consensus	91	944	571	1730	AAT	0.0362	0.000342	0.00483	0.00181
Bant	17	300	consensus	91	944	571	1730	ACA	0.0254	0.000174	0.000178	0.896
Bant	17	300	consensus	91	944	571	1730	ACC	0.00326	2.3e-05	0.00018	0.514
Bant	17	300	consensus	91	944	571	1730	ACG	0.011	7.53e-05	0.00201	0.0276
Bant	17	300	consensus	91	944	571	1730	ACT	0.0135	0.000112	0.000378	0.629
Bant	17	300	consensus	91	944	571	1730	AGA	0.0116	0.000101	0.00152	0.035
Bant	17	300	consensus	91	944	571	1730	AGC	0.00591	3.62e-05	0.000353	0.455
Bant	17	300	consensus	91	944	571	1730	AGG	0.00348	2.59e-05	0.000325	0.324
Bant	17	300	consensus	91	944	571	1730	AGT	0.0153	0.000103	0.00253	0.00333
Bant	17	300	consensus	91	944	571	1730	ATA	0.0219	0.000277	0.0054	1.99e-05
Bant	17	300	consensus	91	944	571	1730	ATC	0.0126	0.000107	-0.000664	0.441
Bant	17	300	consensus	91	944	571	1730	ATG	0.0287	0.000206	0.00078	0.561
Bant	17	300	consensus	91	944	571	1730	ATT	0.0483	0.000407	-0.00443	0.0256
Bant	17	300	consensus	91	944	571	1730	CAA	0.0293	0.0003	-0.00194	0.156
Bant	17	300	consensus	91	944	571	1730	CAC	0.00455	2.98e-05	0.000477	0.355
Bant	17	300	consensus	91	944	571	1730	CAG	0.00721	5.05e-05	0.000156	0.757
Bant	17	300	consensus	91	944	571	1730	CAT	0.0163	0.000138	0.00159	0.16
Bant	17	300	consensus	91	944	571	1730	CCA	0.0141	0.000104	-0.0016	0.0548
Bant	17	300	consensus	91	944	571	1730	CCC	0.00148	1.01e-05	0.000467	0.195
Bant	17	300	consensus	91	944	571	1730	CCG	0.00591	3.96e-05	0.00103	0.0987
Bant	17	300	consensus	91	944	571	1730	CCT	0.00941	6.79e-05	0.000953	0.235
Bant	17	300	consensus	91	944	571	1730	CGA	0.00563	3.7e-05	0.000597	0.233
Bant	17	300	consensus	91	944	571	1730	CGC	0.00394	2.88e-05	-0.00151	0.00389
Bant	17	300	consensus	91	944	571	1730	CGG	0.00155	9.05e-06	-0.000148	0.328
Bant	17	300	consensus	91	944	571	1730	CGT	0.0118	0.000139	-0.00674	9.52e-07
Bant	17	300	consensus	91	944	571	1730	CTA	0.0111	6.91e-05	0.00137	0.056
Bant	17	300	consensus	91	944	571	1730	CTC	0.00417	3.53e-05	0.00105	0.0993
Bant	17	300	consensus	91	944	571	1730	CTG	0.00366	2.61e-05	9.97e-05	0.749
Bant	17	300	consensus	91	944	571	1730	CTT	0.0172	0.000127	2.99e-05	0.974
Bant	17	300	consensus	91	944	571	1730	GAA	0.0566	0.000717	-0.00533	0.0465
Bant	17	300	consensus	91	944	571	1730	GAC	0.00867	6.07e-05	-0.000247	0.727
Bant	17	300	consensus	91	944	571	1730	GAG	0.019	0.000164	-0.000698	0.62
Bant	17	300	consensus	91	944	571	1730	GAT	0.0375	0.000326	-0.000941	0.623
Bant	17	300	consensus	91	944	571	1730	GCA	0.0251	0.00022	-0.00334	0.0222
Bant	17	300	consensus	91	944	571	1730	GCC	0.00394	2.37e-05	0.00061	0.157
Bant	17	300	consensus	91	944	571	1730	GCG	0.0105	7.8e-05	-0.00121	0.141
Bant	17	300	consensus	91	944	571	1730	GCT	0.0194	0.00016	-0.00164	0.186
Bant	17	300	consensus	91	944	571	1730	GGA	0.0226	0.00017	-0.000225	0.854
Bant	17	300	consensus	91	944	571	1730	GGC	0.00721	4.97e-05	-0.000864	0.18
Bant	17	300	consensus	91	944	571	1730	GGG	0.00918	5.51e-05	0.000421	0.544
Bant	17	300	consensus	91	944	571	1730	GGT	0.0214	0.000205	-0.00407	0.00584
Bant	17	300	consensus	91	944	571	1730	GTA	0.0283	0.00022	-0.00201	0.142
Bant	17	300	consensus	91	944	571	1730	GTC	0.00536	3.29e-05	0.000601	0.294
Bant	17	300	consensus	91	944	571	1730	GTG	0.011	7.34e-05	-0.00046	0.521
Bant	17	300	consensus	91	944	571	1730	GTT	0.0245	0.000167	-0.00113	0.314
Bant	17	300	consensus	91	944	571	1730	TAC	0.00956	6.59e-05	-9.9e-05	0.874
Bant	17	300	consensus	91	944	571	1730	TAT	0.0305	0.000278	0.0013	0.364
Bant	17	300	consensus	91	944	571	1730	TCA	0.0143	8.32e-05	0.00178	0.0311
Bant	17	300	consensus	91	944	571	1730	TCC	0.00351	2.57e-05	8.07e-05	0.819
Bant	17	300	consensus	91	944	571	1730	TCG	0.00449	2.46e-05	8.61e-05	0.815
Bant	17	300	consensus	91	944	571	1730	TCT	0.0151	0.000106	0.000825	0.354
Bant	17	300	consensus	91	944	571	1730	TGC	0.0026	2.24e-05	0.000143	0.678
Bant	17	300	consensus	91	944	571	1730	TGG	0.0112	0.000107	0.00206	0.0518
Bant	17	300	consensus	91	944	571	1730	TGT	0.00772	8.87e-05	-4.1e-05	0.95
Bant	17	300	consensus	91	944	571	1730	TTA	0.0466	0.000373	-0.000922	0.568
Bant	17	300	consensus	91	944	571	1730	TTC	0.013	0.000129	0.00136	0.243
Bant	17	300	consensus	91	944	571	1730	TTG	0.0117	9.77e-05	-0.000351	0.598
Bant	17	300	consensus	91	944	571	1730	TTT	0.0361	0.000406	0.00533	0.00214
Bant	17	300	0.1_geneconv_fragment	60	0	1546	1730	mean_GC.	0.348	0.00148	0	NA
Bant	17	300	0.1_geneconv_fragment	60	0	1546	1730	mean_GC1	0.457	0.00466	0	NA
Bant	17	300	0.1_geneconv_fragment	60	0	1546	1730	mean_GC2	0.322	0.0032	0	NA
Bant	17	300	0.1_geneconv_fragment	60	0	1546	1730	mean_GC3	0.263	0.00247	0	NA
Bant	17	300	0.1_geneconv_fragment	60	0	1546	1730	fopAU	0.123	0.00162	0	NA
Bant	17	300	0.1_geneconv_fragment	60	0	1546	1730	fnopAU	0.609	0.00345	0	NA
Bant	17	300	0.1_geneconv_fragment	60	0	1546	1730	fnbiAU	NA	NA	0	NA
Bant	17	300	0.1_geneconv_fragment	60	0	1546	1730	fopGC	0.0652	0.000918	0	NA
Bant	17	300	0.1_geneconv_fragment	60	0	1546	1730	fnopGC	0.197	0.00217	0	NA
Bant	17	300	0.1_geneconv_fragment	60	0	1546	1730	fnbiGC	NA	NA	0	NA
Bant	17	300	0.1_geneconv_fragment	60	0	1546	1730	AAA	0.0592	0.000579	0	NA
Bant	17	300	0.1_geneconv_fragment	60	0	1546	1730	AAC	0.0129	0.000101	0	NA
Bant	17	300	0.1_geneconv_fragment	60	0	1546	1730	AAG	0.0208	0.000191	0	NA
Bant	17	300	0.1_geneconv_fragment	60	0	1546	1730	AAT	0.0362	0.000342	0	NA
Bant	17	300	0.1_geneconv_fragment	60	0	1546	1730	ACA	0.0254	0.000174	0	NA
Bant	17	300	0.1_geneconv_fragment	60	0	1546	1730	ACC	0.00326	2.3e-05	0	NA
Bant	17	300	0.1_geneconv_fragment	60	0	1546	1730	ACG	0.011	7.53e-05	0	NA
Bant	17	300	0.1_geneconv_fragment	60	0	1546	1730	ACT	0.0135	0.000112	0	NA
Bant	17	300	0.1_geneconv_fragment	60	0	1546	1730	AGA	0.0116	0.000101	0	NA
Bant	17	300	0.1_geneconv_fragment	60	0	1546	1730	AGC	0.00591	3.62e-05	0	NA
Bant	17	300	0.1_geneconv_fragment	60	0	1546	1730	AGG	0.00348	2.59e-05	0	NA
Bant	17	300	0.1_geneconv_fragment	60	0	1546	1730	AGT	0.0153	0.000103	0	NA
Bant	17	300	0.1_geneconv_fragment	60	0	1546	1730	ATA	0.0219	0.000277	0	NA
Bant	17	300	0.1_geneconv_fragment	60	0	1546	1730	ATC	0.0126	0.000107	0	NA
Bant	17	300	0.1_geneconv_fragment	60	0	1546	1730	ATG	0.0287	0.000206	0	NA
Bant	17	300	0.1_geneconv_fragment	60	0	1546	1730	ATT	0.0483	0.000407	0	NA
Bant	17	300	0.1_geneconv_fragment	60	0	1546	1730	CAA	0.0293	0.0003	0	NA
Bant	17	300	0.1_geneconv_fragment	60	0	1546	1730	CAC	0.00455	2.98e-05	0	NA
Bant	17	300	0.1_geneconv_fragment	60	0	1546	1730	CAG	0.00721	5.05e-05	0	NA
Bant	17	300	0.1_geneconv_fragment	60	0	1546	1730	CAT	0.0163	0.000138	0	NA
Bant	17	300	0.1_geneconv_fragment	60	0	1546	1730	CCA	0.0141	0.000104	0	NA
Bant	17	300	0.1_geneconv_fragment	60	0	1546	1730	CCC	0.00148	1.01e-05	0	NA
Bant	17	300	0.1_geneconv_fragment	60	0	1546	1730	CCG	0.00591	3.96e-05	0	NA
Bant	17	300	0.1_geneconv_fragment	60	0	1546	1730	CCT	0.00941	6.79e-05	0	NA
Bant	17	300	0.1_geneconv_fragment	60	0	1546	1730	CGA	0.00563	3.7e-05	0	NA
Bant	17	300	0.1_geneconv_fragment	60	0	1546	1730	CGC	0.00394	2.88e-05	0	NA
Bant	17	300	0.1_geneconv_fragment	60	0	1546	1730	CGG	0.00155	9.05e-06	0	NA
Bant	17	300	0.1_geneconv_fragment	60	0	1546	1730	CGT	0.0118	0.000139	0	NA
Bant	17	300	0.1_geneconv_fragment	60	0	1546	1730	CTA	0.0111	6.91e-05	0	NA
Bant	17	300	0.1_geneconv_fragment	60	0	1546	1730	CTC	0.00417	3.53e-05	0	NA
Bant	17	300	0.1_geneconv_fragment	60	0	1546	1730	CTG	0.00366	2.61e-05	0	NA
Bant	17	300	0.1_geneconv_fragment	60	0	1546	1730	CTT	0.0172	0.000127	0	NA
Bant	17	300	0.1_geneconv_fragment	60	0	1546	1730	GAA	0.0566	0.000717	0	NA
Bant	17	300	0.1_geneconv_fragment	60	0	1546	1730	GAC	0.00867	6.07e-05	0	NA
Bant	17	300	0.1_geneconv_fragment	60	0	1546	1730	GAG	0.019	0.000164	0	NA
Bant	17	300	0.1_geneconv_fragment	60	0	1546	1730	GAT	0.0375	0.000326	0	NA
Bant	17	300	0.1_geneconv_fragment	60	0	1546	1730	GCA	0.0251	0.00022	0	NA
Bant	17	300	0.1_geneconv_fragment	60	0	1546	1730	GCC	0.00394	2.37e-05	0	NA
Bant	17	300	0.1_geneconv_fragment	60	0	1546	1730	GCG	0.0105	7.8e-05	0	NA
Bant	17	300	0.1_geneconv_fragment	60	0	1546	1730	GCT	0.0194	0.00016	0	NA
Bant	17	300	0.1_geneconv_fragment	60	0	1546	1730	GGA	0.0226	0.00017	0	NA
Bant	17	300	0.1_geneconv_fragment	60	0	1546	1730	GGC	0.00721	4.97e-05	0	NA
Bant	17	300	0.1_geneconv_fragment	60	0	1546	1730	GGG	0.00918	5.51e-05	0	NA
Bant	17	300	0.1_geneconv_fragment	60	0	1546	1730	GGT	0.0214	0.000205	0	NA
Bant	17	300	0.1_geneconv_fragment	60	0	1546	1730	GTA	0.0283	0.00022	0	NA
Bant	17	300	0.1_geneconv_fragment	60	0	1546	1730	GTC	0.00536	3.29e-05	0	NA
Bant	17	300	0.1_geneconv_fragment	60	0	1546	1730	GTG	0.011	7.34e-05	0	NA
Bant	17	300	0.1_geneconv_fragment	60	0	1546	1730	GTT	0.0245	0.000167	0	NA
Bant	17	300	0.1_geneconv_fragment	60	0	1546	1730	TAC	0.00956	6.59e-05	0	NA
Bant	17	300	0.1_geneconv_fragment	60	0	1546	1730	TAT	0.0305	0.000278	0	NA
Bant	17	300	0.1_geneconv_fragment	60	0	1546	1730	TCA	0.0143	8.32e-05	0	NA
Bant	17	300	0.1_geneconv_fragment	60	0	1546	1730	TCC	0.00351	2.57e-05	0	NA
Bant	17	300	0.1_geneconv_fragment	60	0	1546	1730	TCG	0.00449	2.46e-05	0	NA
Bant	17	300	0.1_geneconv_fragment	60	0	1546	1730	TCT	0.0151	0.000106	0	NA
Bant	17	300	0.1_geneconv_fragment	60	0	1546	1730	TGC	0.0026	2.24e-05	0	NA
Bant	17	300	0.1_geneconv_fragment	60	0	1546	1730	TGG	0.0112	0.000107	0	NA
Bant	17	300	0.1_geneconv_fragment	60	0	1546	1730	TGT	0.00772	8.87e-05	0	NA
Bant	17	300	0.1_geneconv_fragment	60	0	1546	1730	TTA	0.0466	0.000373	0	NA
Bant	17	300	0.1_geneconv_fragment	60	0	1546	1730	TTC	0.013	0.000129	0	NA
Bant	17	300	0.1_geneconv_fragment	60	0	1546	1730	TTG	0.0117	9.77e-05	0	NA
Bant	17	300	0.1_geneconv_fragment	60	0	1546	1730	TTT	0.0361	0.000406	0	NA
Bant	17	300	0.5_geneconv_fragment	60	0	1546	1730	mean_GC.	0.348	0.00148	0	NA
Bant	17	300	0.5_geneconv_fragment	60	0	1546	1730	mean_GC1	0.457	0.00466	0	NA
Bant	17	300	0.5_geneconv_fragment	60	0	1546	1730	mean_GC2	0.322	0.0032	0	NA
Bant	17	300	0.5_geneconv_fragment	60	0	1546	1730	mean_GC3	0.263	0.00247	0	NA
Bant	17	300	0.5_geneconv_fragment	60	0	1546	1730	fopAU	0.123	0.00162	0	NA
Bant	17	300	0.5_geneconv_fragment	60	0	1546	1730	fnopAU	0.609	0.00345	0	NA
Bant	17	300	0.5_geneconv_fragment	60	0	1546	1730	fnbiAU	NA	NA	0	NA
Bant	17	300	0.5_geneconv_fragment	60	0	1546	1730	fopGC	0.0652	0.000918	0	NA
Bant	17	300	0.5_geneconv_fragment	60	0	1546	1730	fnopGC	0.197	0.00217	0	NA
Bant	17	300	0.5_geneconv_fragment	60	0	1546	1730	fnbiGC	NA	NA	0	NA
Bant	17	300	0.5_geneconv_fragment	60	0	1546	1730	AAA	0.0592	0.000579	0	NA
Bant	17	300	0.5_geneconv_fragment	60	0	1546	1730	AAC	0.0129	0.000101	0	NA
Bant	17	300	0.5_geneconv_fragment	60	0	1546	1730	AAG	0.0208	0.000191	0	NA
Bant	17	300	0.5_geneconv_fragment	60	0	1546	1730	AAT	0.0362	0.000342	0	NA
Bant	17	300	0.5_geneconv_fragment	60	0	1546	1730	ACA	0.0254	0.000174	0	NA
Bant	17	300	0.5_geneconv_fragment	60	0	1546	1730	ACC	0.00326	2.3e-05	0	NA
Bant	17	300	0.5_geneconv_fragment	60	0	1546	1730	ACG	0.011	7.53e-05	0	NA
Bant	17	300	0.5_geneconv_fragment	60	0	1546	1730	ACT	0.0135	0.000112	0	NA
Bant	17	300	0.5_geneconv_fragment	60	0	1546	1730	AGA	0.0116	0.000101	0	NA
Bant	17	300	0.5_geneconv_fragment	60	0	1546	1730	AGC	0.00591	3.62e-05	0	NA
Bant	17	300	0.5_geneconv_fragment	60	0	1546	1730	AGG	0.00348	2.59e-05	0	NA
Bant	17	300	0.5_geneconv_fragment	60	0	1546	1730	AGT	0.0153	0.000103	0	NA
Bant	17	300	0.5_geneconv_fragment	60	0	1546	1730	ATA	0.0219	0.000277	0	NA
Bant	17	300	0.5_geneconv_fragment	60	0	1546	1730	ATC	0.0126	0.000107	0	NA
Bant	17	300	0.5_geneconv_fragment	60	0	1546	1730	ATG	0.0287	0.000206	0	NA
Bant	17	300	0.5_geneconv_fragment	60	0	1546	1730	ATT	0.0483	0.000407	0	NA
Bant	17	300	0.5_geneconv_fragment	60	0	1546	1730	CAA	0.0293	0.0003	0	NA
Bant	17	300	0.5_geneconv_fragment	60	0	1546	1730	CAC	0.00455	2.98e-05	0	NA
Bant	17	300	0.5_geneconv_fragment	60	0	1546	1730	CAG	0.00721	5.05e-05	0	NA
Bant	17	300	0.5_geneconv_fragment	60	0	1546	1730	CAT	0.0163	0.000138	0	NA
Bant	17	300	0.5_geneconv_fragment	60	0	1546	1730	CCA	0.0141	0.000104	0	NA
Bant	17	300	0.5_geneconv_fragment	60	0	1546	1730	CCC	0.00148	1.01e-05	0	NA
Bant	17	300	0.5_geneconv_fragment	60	0	1546	1730	CCG	0.00591	3.96e-05	0	NA
Bant	17	300	0.5_geneconv_fragment	60	0	1546	1730	CCT	0.00941	6.79e-05	0	NA
Bant	17	300	0.5_geneconv_fragment	60	0	1546	1730	CGA	0.00563	3.7e-05	0	NA
Bant	17	300	0.5_geneconv_fragment	60	0	1546	1730	CGC	0.00394	2.88e-05	0	NA
Bant	17	300	0.5_geneconv_fragment	60	0	1546	1730	CGG	0.00155	9.05e-06	0	NA
Bant	17	300	0.5_geneconv_fragment	60	0	1546	1730	CGT	0.0118	0.000139	0	NA
Bant	17	300	0.5_geneconv_fragment	60	0	1546	1730	CTA	0.0111	6.91e-05	0	NA
Bant	17	300	0.5_geneconv_fragment	60	0	1546	1730	CTC	0.00417	3.53e-05	0	NA
Bant	17	300	0.5_geneconv_fragment	60	0	1546	1730	CTG	0.00366	2.61e-05	0	NA
Bant	17	300	0.5_geneconv_fragment	60	0	1546	1730	CTT	0.0172	0.000127	0	NA
Bant	17	300	0.5_geneconv_fragment	60	0	1546	1730	GAA	0.0566	0.000717	0	NA
Bant	17	300	0.5_geneconv_fragment	60	0	1546	1730	GAC	0.00867	6.07e-05	0	NA
Bant	17	300	0.5_geneconv_fragment	60	0	1546	1730	GAG	0.019	0.000164	0	NA
Bant	17	300	0.5_geneconv_fragment	60	0	1546	1730	GAT	0.0375	0.000326	0	NA
Bant	17	300	0.5_geneconv_fragment	60	0	1546	1730	GCA	0.0251	0.00022	0	NA
Bant	17	300	0.5_geneconv_fragment	60	0	1546	1730	GCC	0.00394	2.37e-05	0	NA
Bant	17	300	0.5_geneconv_fragment	60	0	1546	1730	GCG	0.0105	7.8e-05	0	NA
Bant	17	300	0.5_geneconv_fragment	60	0	1546	1730	GCT	0.0194	0.00016	0	NA
Bant	17	300	0.5_geneconv_fragment	60	0	1546	1730	GGA	0.0226	0.00017	0	NA
Bant	17	300	0.5_geneconv_fragment	60	0	1546	1730	GGC	0.00721	4.97e-05	0	NA
Bant	17	300	0.5_geneconv_fragment	60	0	1546	1730	GGG	0.00918	5.51e-05	0	NA
Bant	17	300	0.5_geneconv_fragment	60	0	1546	1730	GGT	0.0214	0.000205	0	NA
Bant	17	300	0.5_geneconv_fragment	60	0	1546	1730	GTA	0.0283	0.00022	0	NA
Bant	17	300	0.5_geneconv_fragment	60	0	1546	1730	GTC	0.00536	3.29e-05	0	NA
Bant	17	300	0.5_geneconv_fragment	60	0	1546	1730	GTG	0.011	7.34e-05	0	NA
Bant	17	300	0.5_geneconv_fragment	60	0	1546	1730	GTT	0.0245	0.000167	0	NA
Bant	17	300	0.5_geneconv_fragment	60	0	1546	1730	TAC	0.00956	6.59e-05	0	NA
Bant	17	300	0.5_geneconv_fragment	60	0	1546	1730	TAT	0.0305	0.000278	0	NA
Bant	17	300	0.5_geneconv_fragment	60	0	1546	1730	TCA	0.0143	8.32e-05	0	NA
Bant	17	300	0.5_geneconv_fragment	60	0	1546	1730	TCC	0.00351	2.57e-05	0	NA
Bant	17	300	0.5_geneconv_fragment	60	0	1546	1730	TCG	0.00449	2.46e-05	0	NA
Bant	17	300	0.5_geneconv_fragment	60	0	1546	1730	TCT	0.0151	0.000106	0	NA
Bant	17	300	0.5_geneconv_fragment	60	0	1546	1730	TGC	0.0026	2.24e-05	0	NA
Bant	17	300	0.5_geneconv_fragment	60	0	1546	1730	TGG	0.0112	0.000107	0	NA
Bant	17	300	0.5_geneconv_fragment	60	0	1546	1730	TGT	0.00772	8.87e-05	0	NA
Bant	17	300	0.5_geneconv_fragment	60	0	1546	1730	TTA	0.0466	0.000373	0	NA
Bant	17	300	0.5_geneconv_fragment	60	0	1546	1730	TTC	0.013	0.000129	0	NA
Bant	17	300	0.5_geneconv_fragment	60	0	1546	1730	TTG	0.0117	9.77e-05	0	NA
Bant	17	300	0.5_geneconv_fragment	60	0	1546	1730	TTT	0.0361	0.000406	0	NA
Bant	17	300	any_polymorphic_geneconv_fragment	60	1539	7	1730	mean_GC.	0.348	0.00148	-0.00373	0.404
Bant	17	300	any_polymorphic_geneconv_fragment	60	1539	7	1730	mean_GC1	0.457	0.00466	-0.014	0.0421
Bant	17	300	any_polymorphic_geneconv_fragment	60	1539	7	1730	mean_GC2	0.322	0.0032	-0.00447	0.541
Bant	17	300	any_polymorphic_geneconv_fragment	60	1539	7	1730	mean_GC3	0.263	0.00247	0.00725	0.163
Bant	17	300	any_polymorphic_geneconv_fragment	60	1539	7	1730	fopAU	0.123	0.00162	-0.0116	0.0191
Bant	17	300	any_polymorphic_geneconv_fragment	60	1539	7	1730	fnopAU	0.609	0.00345	0.00469	0.542
Bant	17	300	any_polymorphic_geneconv_fragment	60	1539	7	1730	fnbiAU	NA	NA	0	NA
Bant	17	300	any_polymorphic_geneconv_fragment	60	1539	7	1730	fopGC	0.0652	0.000918	0.000853	0.828
Bant	17	300	any_polymorphic_geneconv_fragment	60	1539	7	1730	fnopGC	0.197	0.00217	0.00639	0.184
Bant	17	300	any_polymorphic_geneconv_fragment	60	1539	7	1730	fnbiGC	NA	NA	0	NA
Bant	17	300	any_polymorphic_geneconv_fragment	60	1539	7	1730	AAA	0.0592	0.000579	0.000571	0.826
Bant	17	300	any_polymorphic_geneconv_fragment	60	1539	7	1730	AAC	0.0129	0.000101	0.000197	0.857
Bant	17	300	any_polymorphic_geneconv_fragment	60	1539	7	1730	AAG	0.0208	0.000191	0.00125	0.402
Bant	17	300	any_polymorphic_geneconv_fragment	60	1539	7	1730	AAT	0.0362	0.000342	0.00221	0.237
Bant	17	300	any_polymorphic_geneconv_fragment	60	1539	7	1730	ACA	0.0254	0.000174	-0.000298	0.835
Bant	17	300	any_polymorphic_geneconv_fragment	60	1539	7	1730	ACC	0.00326	2.3e-05	0.000266	0.374
Bant	17	300	any_polymorphic_geneconv_fragment	60	1539	7	1730	ACG	0.011	7.53e-05	0.00129	0.287
Bant	17	300	any_polymorphic_geneconv_fragment	60	1539	7	1730	ACT	0.0135	0.000112	-0.00128	0.154
Bant	17	300	any_polymorphic_geneconv_fragment	60	1539	7	1730	AGA	0.0116	0.000101	0.000226	0.809
Bant	17	300	any_polymorphic_geneconv_fragment	60	1539	7	1730	AGC	0.00591	3.62e-05	0.000253	0.666
Bant	17	300	any_polymorphic_geneconv_fragment	60	1539	7	1730	AGG	0.00348	2.59e-05	7.09e-05	0.837
Bant	17	300	any_polymorphic_geneconv_fragment	60	1539	7	1730	AGT	0.0153	0.000103	0.00175	0.0751
Bant	17	300	any_polymorphic_geneconv_fragment	60	1539	7	1730	ATA	0.0219	0.000277	0.00216	0.155
Bant	17	300	any_polymorphic_geneconv_fragment	60	1539	7	1730	ATC	0.0126	0.000107	0.000617	0.603
Bant	17	300	any_polymorphic_geneconv_fragment	60	1539	7	1730	ATG	0.0287	0.000206	0.000864	0.596
Bant	17	300	any_polymorphic_geneconv_fragment	60	1539	7	1730	ATT	0.0483	0.000407	0.000103	0.958
Bant	17	300	any_polymorphic_geneconv_fragment	60	1539	7	1730	CAA	0.0293	0.0003	-0.00144	0.471
Bant	17	300	any_polymorphic_geneconv_fragment	60	1539	7	1730	CAC	0.00455	2.98e-05	8.43e-06	0.989
Bant	17	300	any_polymorphic_geneconv_fragment	60	1539	7	1730	CAG	0.00721	5.05e-05	-0.000479	0.551
Bant	17	300	any_polymorphic_geneconv_fragment	60	1539	7	1730	CAT	0.0163	0.000138	0.000481	0.723
Bant	17	300	any_polymorphic_geneconv_fragment	60	1539	7	1730	CCA	0.0141	0.000104	-0.000823	0.428
Bant	17	300	any_polymorphic_geneconv_fragment	60	1539	7	1730	CCC	0.00148	1.01e-05	-0.000247	0.107
Bant	17	300	any_polymorphic_geneconv_fragment	60	1539	7	1730	CCG	0.00591	3.96e-05	9.43e-05	0.873
Bant	17	300	any_polymorphic_geneconv_fragment	60	1539	7	1730	CCT	0.00941	6.79e-05	-0.000909	0.174
Bant	17	300	any_polymorphic_geneconv_fragment	60	1539	7	1730	CGA	0.00563	3.7e-05	0.000313	0.58
Bant	17	300	any_polymorphic_geneconv_fragment	60	1539	7	1730	CGC	0.00394	2.88e-05	-0.000308	0.637
Bant	17	300	any_polymorphic_geneconv_fragment	60	1539	7	1730	CGG	0.00155	9.05e-06	-0.000219	0.391
Bant	17	300	any_polymorphic_geneconv_fragment	60	1539	7	1730	CGT	0.0118	0.000139	-0.00411	0.00393
Bant	17	300	any_polymorphic_geneconv_fragment	60	1539	7	1730	CTA	0.0111	6.91e-05	0.000132	0.876
Bant	17	300	any_polymorphic_geneconv_fragment	60	1539	7	1730	CTC	0.00417	3.53e-05	0.000851	0.341
Bant	17	300	any_polymorphic_geneconv_fragment	60	1539	7	1730	CTG	0.00366	2.61e-05	0.000541	0.152
Bant	17	300	any_polymorphic_geneconv_fragment	60	1539	7	1730	CTT	0.0172	0.000127	0.00198	0.11
Bant	17	300	any_polymorphic_geneconv_fragment	60	1539	7	1730	GAA	0.0566	0.000717	-0.00445	0.187
Bant	17	300	any_polymorphic_geneconv_fragment	60	1539	7	1730	GAC	0.00867	6.07e-05	-0.000104	0.907
Bant	17	300	any_polymorphic_geneconv_fragment	60	1539	7	1730	GAG	0.019	0.000164	-0.00231	0.146
Bant	17	300	any_polymorphic_geneconv_fragment	60	1539	7	1730	GAT	0.0375	0.000326	0.000733	0.714
Bant	17	300	any_polymorphic_geneconv_fragment	60	1539	7	1730	GCA	0.0251	0.00022	0.000449	0.802
Bant	17	300	any_polymorphic_geneconv_fragment	60	1539	7	1730	GCC	0.00394	2.37e-05	0.000364	0.464
Bant	17	300	any_polymorphic_geneconv_fragment	60	1539	7	1730	GCG	0.0105	7.8e-05	0.000556	0.591
Bant	17	300	any_polymorphic_geneconv_fragment	60	1539	7	1730	GCT	0.0194	0.00016	-0.00132	0.432
Bant	17	300	any_polymorphic_geneconv_fragment	60	1539	7	1730	GGA	0.0226	0.00017	0.00116	0.422
Bant	17	300	any_polymorphic_geneconv_fragment	60	1539	7	1730	GGC	0.00721	4.97e-05	-0.000751	0.333
Bant	17	300	any_polymorphic_geneconv_fragment	60	1539	7	1730	GGG	0.00918	5.51e-05	0.00101	0.274
Bant	17	300	any_polymorphic_geneconv_fragment	60	1539	7	1730	GGT	0.0214	0.000205	-0.00362	0.0129
Bant	17	300	any_polymorphic_geneconv_fragment	60	1539	7	1730	GTA	0.0283	0.00022	-0.000958	0.509
Bant	17	300	any_polymorphic_geneconv_fragment	60	1539	7	1730	GTC	0.00536	3.29e-05	0.00098	0.187
Bant	17	300	any_polymorphic_geneconv_fragment	60	1539	7	1730	GTG	0.011	7.34e-05	0.000777	0.419
Bant	17	300	any_polymorphic_geneconv_fragment	60	1539	7	1730	GTT	0.0245	0.000167	-0.0023	0.0749
Bant	17	300	any_polymorphic_geneconv_fragment	60	1539	7	1730	TAC	0.00956	6.59e-05	0.000121	0.886
Bant	17	300	any_polymorphic_geneconv_fragment	60	1539	7	1730	TAT	0.0305	0.000278	0.000842	0.661
Bant	17	300	any_polymorphic_geneconv_fragment	60	1539	7	1730	TCA	0.0143	8.32e-05	0.001	0.34
Bant	17	300	any_polymorphic_geneconv_fragment	60	1539	7	1730	TCC	0.00351	2.57e-05	-0.000106	0.813
Bant	17	300	any_polymorphic_geneconv_fragment	60	1539	7	1730	TCG	0.00449	2.46e-05	0.000865	0.108
Bant	17	300	any_polymorphic_geneconv_fragment	60	1539	7	1730	TCT	0.0151	0.000106	-0.000962	0.346
Bant	17	300	any_polymorphic_geneconv_fragment	60	1539	7	1730	TGC	0.0026	2.24e-05	-0.000529	0.101
Bant	17	300	any_polymorphic_geneconv_fragment	60	1539	7	1730	TGG	0.0112	0.000107	0.000896	0.454
Bant	17	300	any_polymorphic_geneconv_fragment	60	1539	7	1730	TGT	0.00772	8.87e-05	0.000263	0.747
Bant	17	300	any_polymorphic_geneconv_fragment	60	1539	7	1730	TTA	0.0466	0.000373	-0.00177	0.354
Bant	17	300	any_polymorphic_geneconv_fragment	60	1539	7	1730	TTC	0.013	0.000129	0.000323	0.817
Bant	17	300	any_polymorphic_geneconv_fragment	60	1539	7	1730	TTG	0.0117	9.77e-05	0.000101	0.901
Bant	17	300	any_polymorphic_geneconv_fragment	60	1539	7	1730	TTT	0.0361	0.000406	0.00293	0.144
Bant	17	300	any_geneconv_fragment	60	1546	0	1730	mean_GC.	0.348	0.00148	-0.00385	0.388
Bant	17	300	any_geneconv_fragment	60	1546	0	1730	mean_GC1	0.457	0.00466	-0.0143	0.0373
Bant	17	300	any_geneconv_fragment	60	1546	0	1730	mean_GC2	0.322	0.0032	-0.00453	0.536
Bant	17	300	any_geneconv_fragment	60	1546	0	1730	mean_GC3	0.263	0.00247	0.00729	0.161
Bant	17	300	any_geneconv_fragment	60	1546	0	1730	fopAU	0.123	0.00162	-0.0122	0.0144
Bant	17	300	any_geneconv_fragment	60	1546	0	1730	fnopAU	0.609	0.00345	0.0052	0.499
Bant	17	300	any_geneconv_fragment	60	1546	0	1730	fnbiAU	NA	NA	0	NA
Bant	17	300	any_geneconv_fragment	60	1546	0	1730	fopGC	0.0652	0.000918	0.000654	0.868
Bant	17	300	any_geneconv_fragment	60	1546	0	1730	fnopGC	0.197	0.00217	0.00663	0.168
Bant	17	300	any_geneconv_fragment	60	1546	0	1730	fnbiGC	NA	NA	0	NA
Bant	17	300	any_geneconv_fragment	60	1546	0	1730	AAA	0.0592	0.000579	0.000472	0.856
Bant	17	300	any_geneconv_fragment	60	1546	0	1730	AAC	0.0129	0.000101	0.000144	0.895
Bant	17	300	any_geneconv_fragment	60	1546	0	1730	AAG	0.0208	0.000191	0.00128	0.392
Bant	17	300	any_geneconv_fragment	60	1546	0	1730	AAT	0.0362	0.000342	0.00228	0.224
Bant	17	300	any_geneconv_fragment	60	1546	0	1730	ACA	0.0254	0.000174	-0.000239	0.867
Bant	17	300	any_geneconv_fragment	60	1546	0	1730	ACC	0.00326	2.3e-05	0.000275	0.359
Bant	17	300	any_geneconv_fragment	60	1546	0	1730	ACG	0.011	7.53e-05	0.00132	0.275
Bant	17	300	any_geneconv_fragment	60	1546	0	1730	ACT	0.0135	0.000112	-0.00138	0.126
Bant	17	300	any_geneconv_fragment	60	1546	0	1730	AGA	0.0116	0.000101	0.000239	0.799
Bant	17	300	any_geneconv_fragment	60	1546	0	1730	AGC	0.00591	3.62e-05	0.000252	0.667
Bant	17	300	any_geneconv_fragment	60	1546	0	1730	AGG	0.00348	2.59e-05	8e-05	0.816
Bant	17	300	any_geneconv_fragment	60	1546	0	1730	AGT	0.0153	0.000103	0.00178	0.0698
Bant	17	300	any_geneconv_fragment	60	1546	0	1730	ATA	0.0219	0.000277	0.00222	0.144
Bant	17	300	any_geneconv_fragment	60	1546	0	1730	ATC	0.0126	0.000107	0.000506	0.67
Bant	17	300	any_geneconv_fragment	60	1546	0	1730	ATG	0.0287	0.000206	0.000868	0.595
Bant	17	300	any_geneconv_fragment	60	1546	0	1730	ATT	0.0483	0.000407	0.00022	0.91
Bant	17	300	any_geneconv_fragment	60	1546	0	1730	CAA	0.0293	0.0003	-0.00142	0.475
Bant	17	300	any_geneconv_fragment	60	1546	0	1730	CAC	0.00455	2.98e-05	1.67e-05	0.977
Bant	17	300	any_geneconv_fragment	60	1546	0	1730	CAG	0.00721	5.05e-05	-0.000465	0.563
Bant	17	300	any_geneconv_fragment	60	1546	0	1730	CAT	0.0163	0.000138	0.0005	0.712
Bant	17	300	any_geneconv_fragment	60	1546	0	1730	CCA	0.0141	0.000104	-0.000811	0.435
Bant	17	300	any_geneconv_fragment	60	1546	0	1730	CCC	0.00148	1.01e-05	-0.000244	0.112
Bant	17	300	any_geneconv_fragment	60	1546	0	1730	CCG	0.00591	3.96e-05	0.000125	0.832
Bant	17	300	any_geneconv_fragment	60	1546	0	1730	CCT	0.00941	6.79e-05	-0.000902	0.178
Bant	17	300	any_geneconv_fragment	60	1546	0	1730	CGA	0.00563	3.7e-05	0.000326	0.565
Bant	17	300	any_geneconv_fragment	60	1546	0	1730	CGC	0.00394	2.88e-05	-0.000353	0.589
Bant	17	300	any_geneconv_fragment	60	1546	0	1730	CGG	0.00155	9.05e-06	-0.000219	0.39
Bant	17	300	any_geneconv_fragment	60	1546	0	1730	CGT	0.0118	0.000139	-0.0042	0.00325
Bant	17	300	any_geneconv_fragment	60	1546	0	1730	CTA	0.0111	6.91e-05	0.000135	0.873
Bant	17	300	any_geneconv_fragment	60	1546	0	1730	CTC	0.00417	3.53e-05	0.000861	0.336
Bant	17	300	any_geneconv_fragment	60	1546	0	1730	CTG	0.00366	2.61e-05	0.00055	0.145
Bant	17	300	any_geneconv_fragment	60	1546	0	1730	CTT	0.0172	0.000127	0.00192	0.121
Bant	17	300	any_geneconv_fragment	60	1546	0	1730	GAA	0.0566	0.000717	-0.00455	0.178
Bant	17	300	any_geneconv_fragment	60	1546	0	1730	GAC	0.00867	6.07e-05	-0.000143	0.872
Bant	17	300	any_geneconv_fragment	60	1546	0	1730	GAG	0.019	0.000164	-0.00234	0.142
Bant	17	300	any_geneconv_fragment	60	1546	0	1730	GAT	0.0375	0.000326	0.000771	0.7
Bant	17	300	any_geneconv_fragment	60	1546	0	1730	GCA	0.0251	0.00022	0.000466	0.795
Bant	17	300	any_geneconv_fragment	60	1546	0	1730	GCC	0.00394	2.37e-05	0.000364	0.464
Bant	17	300	any_geneconv_fragment	60	1546	0	1730	GCG	0.0105	7.8e-05	0.000565	0.586
Bant	17	300	any_geneconv_fragment	60	1546	0	1730	GCT	0.0194	0.00016	-0.00151	0.372
Bant	17	300	any_geneconv_fragment	60	1546	0	1730	GGA	0.0226	0.00017	0.0012	0.406
Bant	17	300	any_geneconv_fragment	60	1546	0	1730	GGC	0.00721	4.97e-05	-0.000768	0.322
Bant	17	300	any_geneconv_fragment	60	1546	0	1730	GGG	0.00918	5.51e-05	0.00104	0.26
Bant	17	300	any_geneconv_fragment	60	1546	0	1730	GGT	0.0214	0.000205	-0.00363	0.0127
Bant	17	300	any_geneconv_fragment	60	1546	0	1730	GTA	0.0283	0.00022	-0.001	0.489
Bant	17	300	any_geneconv_fragment	60	1546	0	1730	GTC	0.00536	3.29e-05	0.000998	0.179
Bant	17	300	any_geneconv_fragment	60	1546	0	1730	GTG	0.011	7.34e-05	0.000778	0.418
Bant	17	300	any_geneconv_fragment	60	1546	0	1730	GTT	0.0245	0.000167	-0.00234	0.0695
Bant	17	300	any_geneconv_fragment	60	1546	0	1730	TAC	0.00956	6.59e-05	0.000142	0.867
Bant	17	300	any_geneconv_fragment	60	1546	0	1730	TAT	0.0305	0.000278	0.000894	0.642
Bant	17	300	any_geneconv_fragment	60	1546	0	1730	TCA	0.0143	8.32e-05	0.00106	0.316
Bant	17	300	any_geneconv_fragment	60	1546	0	1730	TCC	0.00351	2.57e-05	-9.82e-05	0.826
Bant	17	300	any_geneconv_fragment	60	1546	0	1730	TCG	0.00449	2.46e-05	0.000867	0.107
Bant	17	300	any_geneconv_fragment	60	1546	0	1730	TCT	0.0151	0.000106	-0.00102	0.318
Bant	17	300	any_geneconv_fragment	60	1546	0	1730	TGC	0.0026	2.24e-05	-0.000521	0.106
Bant	17	300	any_geneconv_fragment	60	1546	0	1730	TGG	0.0112	0.000107	0.000926	0.439
Bant	17	300	any_geneconv_fragment	60	1546	0	1730	TGT	0.00772	8.87e-05	0.000292	0.72
Bant	17	300	any_geneconv_fragment	60	1546	0	1730	TTA	0.0466	0.000373	-0.00174	0.361
Bant	17	300	any_geneconv_fragment	60	1546	0	1730	TTC	0.013	0.000129	0.000342	0.807
Bant	17	300	any_geneconv_fragment	60	1546	0	1730	TTG	0.0117	9.77e-05	0.000129	0.873
Bant	17	300	any_geneconv_fragment	60	1546	0	1730	TTT	0.0361	0.000406	0.00301	0.133
Bant	17	600	phi_pvalue	524	673	1	1730	mean_GC.	0.348	0.00148	-0.00216	0.175
Bant	17	600	phi_pvalue	524	673	1	1730	mean_GC1	0.457	0.00466	-0.013	2.64e-05
Bant	17	600	phi_pvalue	524	673	1	1730	mean_GC2	0.322	0.0032	0.000342	0.889
Bant	17	600	phi_pvalue	524	673	1	1730	mean_GC3	0.263	0.00247	0.0062	0.00348
Bant	17	600	phi_pvalue	524	673	1	1730	fopAU	0.123	0.00162	-0.00756	0.00043
Bant	17	600	phi_pvalue	524	673	1	1730	fnopAU	0.609	0.00345	0.00153	0.577
Bant	17	600	phi_pvalue	524	673	1	1730	fnbiAU	NA	NA	0	NA
Bant	17	600	phi_pvalue	524	673	1	1730	fopGC	0.0652	0.000918	-0.000453	0.799
Bant	17	600	phi_pvalue	524	673	1	1730	fnopGC	0.197	0.00217	0.00654	0.00475
Bant	17	600	phi_pvalue	524	673	1	1730	fnbiGC	NA	NA	0	NA
Bant	17	600	phi_pvalue	524	673	1	1730	AAA	0.0592	0.000579	0.000362	0.741
Bant	17	600	phi_pvalue	524	673	1	1730	AAC	0.0129	0.000101	0.000552	0.254
Bant	17	600	phi_pvalue	524	673	1	1730	AAG	0.0208	0.000191	0.00108	0.0514
Bant	17	600	phi_pvalue	524	673	1	1730	AAT	0.0362	0.000342	0.00303	0.000103
Bant	17	600	phi_pvalue	524	673	1	1730	ACA	0.0254	0.000174	-0.00044	0.454
Bant	17	600	phi_pvalue	524	673	1	1730	ACC	0.00326	2.3e-05	1.23e-05	0.934
Bant	17	600	phi_pvalue	524	673	1	1730	ACG	0.011	7.53e-05	0.000835	0.0491
Bant	17	600	phi_pvalue	524	673	1	1730	ACT	0.0135	0.000112	0.000362	0.378
Bant	17	600	phi_pvalue	524	673	1	1730	AGA	0.0116	0.000101	0.000685	0.0662
Bant	17	600	phi_pvalue	524	673	1	1730	AGC	0.00591	3.62e-05	0.000462	0.0463
Bant	17	600	phi_pvalue	524	673	1	1730	AGG	0.00348	2.59e-05	0.000227	0.167
Bant	17	600	phi_pvalue	524	673	1	1730	AGT	0.0153	0.000103	0.00102	0.0154
Bant	17	600	phi_pvalue	524	673	1	1730	ATA	0.0219	0.000277	0.00211	0.000998
Bant	17	600	phi_pvalue	524	673	1	1730	ATC	0.0126	0.000107	-4.59e-05	0.93
Bant	17	600	phi_pvalue	524	673	1	1730	ATG	0.0287	0.000206	-6.55e-05	0.914
Bant	17	600	phi_pvalue	524	673	1	1730	ATT	0.0483	0.000407	-0.00278	0.00309
Bant	17	600	phi_pvalue	524	673	1	1730	CAA	0.0293	0.0003	-0.000458	0.559
Bant	17	600	phi_pvalue	524	673	1	1730	CAC	0.00455	2.98e-05	0.000135	0.586
Bant	17	600	phi_pvalue	524	673	1	1730	CAG	0.00721	5.05e-05	4.86e-05	0.868
Bant	17	600	phi_pvalue	524	673	1	1730	CAT	0.0163	0.000138	0.000872	0.126
Bant	17	600	phi_pvalue	524	673	1	1730	CCA	0.0141	0.000104	-0.000584	0.229
Bant	17	600	phi_pvalue	524	673	1	1730	CCC	0.00148	1.01e-05	0.000167	0.112
Bant	17	600	phi_pvalue	524	673	1	1730	CCG	0.00591	3.96e-05	0.000661	0.039
Bant	17	600	phi_pvalue	524	673	1	1730	CCT	0.00941	6.79e-05	0.000179	0.598
Bant	17	600	phi_pvalue	524	673	1	1730	CGA	0.00563	3.7e-05	-6.07e-05	0.809
Bant	17	600	phi_pvalue	524	673	1	1730	CGC	0.00394	2.88e-05	-0.000305	0.256
Bant	17	600	phi_pvalue	524	673	1	1730	CGG	0.00155	9.05e-06	-5.97e-06	0.959
Bant	17	600	phi_pvalue	524	673	1	1730	CGT	0.0118	0.000139	-0.0041	8.13e-10
Bant	17	600	phi_pvalue	524	673	1	1730	CTA	0.0111	6.91e-05	0.000178	0.587
Bant	17	600	phi_pvalue	524	673	1	1730	CTC	0.00417	3.53e-05	0.000755	0.0115
Bant	17	600	phi_pvalue	524	673	1	1730	CTG	0.00366	2.61e-05	4.15e-05	0.797
Bant	17	600	phi_pvalue	524	673	1	1730	CTT	0.0172	0.000127	-6.44e-05	0.897
Bant	17	600	phi_pvalue	524	673	1	1730	GAA	0.0566	0.000717	-0.00137	0.289
Bant	17	600	phi_pvalue	524	673	1	1730	GAC	0.00867	6.07e-05	-0.000594	0.0987
Bant	17	600	phi_pvalue	524	673	1	1730	GAG	0.019	0.000164	-0.000569	0.344
Bant	17	600	phi_pvalue	524	673	1	1730	GAT	0.0375	0.000326	-0.00187	0.0247
Bant	17	600	phi_pvalue	524	673	1	1730	GCA	0.0251	0.00022	-0.000446	0.56
Bant	17	600	phi_pvalue	524	673	1	1730	GCC	0.00394	2.37e-05	0.000608	0.00484
Bant	17	600	phi_pvalue	524	673	1	1730	GCG	0.0105	7.8e-05	-9.54e-05	0.841
Bant	17	600	phi_pvalue	524	673	1	1730	GCT	0.0194	0.00016	-0.000444	0.486
Bant	17	600	phi_pvalue	524	673	1	1730	GGA	0.0226	0.00017	-0.000261	0.652
Bant	17	600	phi_pvalue	524	673	1	1730	GGC	0.00721	4.97e-05	0.000201	0.55
Bant	17	600	phi_pvalue	524	673	1	1730	GGG	0.00918	5.51e-05	0.000586	0.0852
Bant	17	600	phi_pvalue	524	673	1	1730	GGT	0.0214	0.000205	-0.00222	0.00331
Bant	17	600	phi_pvalue	524	673	1	1730	GTA	0.0283	0.00022	-0.00214	0.00229
Bant	17	600	phi_pvalue	524	673	1	1730	GTC	0.00536	3.29e-05	0.000194	0.469
Bant	17	600	phi_pvalue	524	673	1	1730	GTG	0.011	7.34e-05	-0.00093	0.0138
Bant	17	600	phi_pvalue	524	673	1	1730	GTT	0.0245	0.000167	-0.00112	0.0536
Bant	17	600	phi_pvalue	524	673	1	1730	TAC	0.00956	6.59e-05	0.000293	0.404
Bant	17	600	phi_pvalue	524	673	1	1730	TAT	0.0305	0.000278	0.000746	0.313
Bant	17	600	phi_pvalue	524	673	1	1730	TCA	0.0143	8.32e-05	0.000782	0.0521
Bant	17	600	phi_pvalue	524	673	1	1730	TCC	0.00351	2.57e-05	0.000457	0.0136
Bant	17	600	phi_pvalue	524	673	1	1730	TCG	0.00449	2.46e-05	6.6e-05	0.758
Bant	17	600	phi_pvalue	524	673	1	1730	TCT	0.0151	0.000106	2.7e-05	0.951
Bant	17	600	phi_pvalue	524	673	1	1730	TGC	0.0026	2.24e-05	0.000273	0.0812
Bant	17	600	phi_pvalue	524	673	1	1730	TGG	0.0112	0.000107	0.00185	0.000135
Bant	17	600	phi_pvalue	524	673	1	1730	TGT	0.00772	8.87e-05	-8.74e-05	0.787
Bant	17	600	phi_pvalue	524	673	1	1730	TTA	0.0466	0.000373	-8.99e-05	0.912
Bant	17	600	phi_pvalue	524	673	1	1730	TTC	0.013	0.000129	-0.000487	0.386
Bant	17	600	phi_pvalue	524	673	1	1730	TTG	0.0117	9.77e-05	-0.000313	0.402
Bant	17	600	phi_pvalue	524	673	1	1730	TTT	0.0361	0.000406	0.00215	0.0218
Bant	17	600	nss_pvalue	490	707	1	1730	mean_GC.	0.348	0.00148	0.000983	0.542
Bant	17	600	nss_pvalue	490	707	1	1730	mean_GC1	0.457	0.00466	-0.00823	0.00924
Bant	17	600	nss_pvalue	490	707	1	1730	mean_GC2	0.322	0.0032	0.00189	0.448
Bant	17	600	nss_pvalue	490	707	1	1730	mean_GC3	0.263	0.00247	0.00929	1.49e-05
Bant	17	600	nss_pvalue	490	707	1	1730	fopAU	0.123	0.00162	-0.00593	0.00593
Bant	17	600	nss_pvalue	490	707	1	1730	fnopAU	0.609	0.00345	-0.00315	0.254
Bant	17	600	nss_pvalue	490	707	1	1730	fnbiAU	NA	NA	0	NA
Bant	17	600	nss_pvalue	490	707	1	1730	fopGC	0.0652	0.000918	0.0022	0.221
Bant	17	600	nss_pvalue	490	707	1	1730	fnopGC	0.197	0.00217	0.0069	0.00315
Bant	17	600	nss_pvalue	490	707	1	1730	fnbiGC	NA	NA	0	NA
Bant	17	600	nss_pvalue	490	707	1	1730	AAA	0.0592	0.000579	-0.000384	0.73
Bant	17	600	nss_pvalue	490	707	1	1730	AAC	0.0129	0.000101	0.000803	0.0998
Bant	17	600	nss_pvalue	490	707	1	1730	AAG	0.0208	0.000191	0.000994	0.0761
Bant	17	600	nss_pvalue	490	707	1	1730	AAT	0.0362	0.000342	0.00166	0.0349
Bant	17	600	nss_pvalue	490	707	1	1730	ACA	0.0254	0.000174	-0.000469	0.425
Bant	17	600	nss_pvalue	490	707	1	1730	ACC	0.00326	2.3e-05	0.000129	0.391
Bant	17	600	nss_pvalue	490	707	1	1730	ACG	0.011	7.53e-05	0.00171	8.28e-05
Bant	17	600	nss_pvalue	490	707	1	1730	ACT	0.0135	0.000112	0.000105	0.798
Bant	17	600	nss_pvalue	490	707	1	1730	AGA	0.0116	0.000101	-0.00017	0.652
Bant	17	600	nss_pvalue	490	707	1	1730	AGC	0.00591	3.62e-05	0.000134	0.562
Bant	17	600	nss_pvalue	490	707	1	1730	AGG	0.00348	2.59e-05	-0.00014	0.395
Bant	17	600	nss_pvalue	490	707	1	1730	AGT	0.0153	0.000103	0.00126	0.00311
Bant	17	600	nss_pvalue	490	707	1	1730	ATA	0.0219	0.000277	0.00135	0.0377
Bant	17	600	nss_pvalue	490	707	1	1730	ATC	0.0126	0.000107	0.00115	0.032
Bant	17	600	nss_pvalue	490	707	1	1730	ATG	0.0287	0.000206	-1.87e-05	0.976
Bant	17	600	nss_pvalue	490	707	1	1730	ATT	0.0483	0.000407	-0.00203	0.0343
Bant	17	600	nss_pvalue	490	707	1	1730	CAA	0.0293	0.0003	5.76e-05	0.943
Bant	17	600	nss_pvalue	490	707	1	1730	CAC	0.00455	2.98e-05	0.000298	0.236
Bant	17	600	nss_pvalue	490	707	1	1730	CAG	0.00721	5.05e-05	0.000431	0.151
Bant	17	600	nss_pvalue	490	707	1	1730	CAT	0.0163	0.000138	-0.000603	0.292
Bant	17	600	nss_pvalue	490	707	1	1730	CCA	0.0141	0.000104	-0.000406	0.411
Bant	17	600	nss_pvalue	490	707	1	1730	CCC	0.00148	1.01e-05	0.000118	0.269
Bant	17	600	nss_pvalue	490	707	1	1730	CCG	0.00591	3.96e-05	0.000723	0.0252
Bant	17	600	nss_pvalue	490	707	1	1730	CCT	0.00941	6.79e-05	3.37e-05	0.923
Bant	17	600	nss_pvalue	490	707	1	1730	CGA	0.00563	3.7e-05	9.98e-06	0.969
Bant	17	600	nss_pvalue	490	707	1	1730	CGC	0.00394	2.88e-05	-0.000125	0.648
Bant	17	600	nss_pvalue	490	707	1	1730	CGG	0.00155	9.05e-06	-2.01e-06	0.986
Bant	17	600	nss_pvalue	490	707	1	1730	CGT	0.0118	0.000139	-0.00399	1.98e-09
Bant	17	600	nss_pvalue	490	707	1	1730	CTA	0.0111	6.91e-05	0.000837	0.0123
Bant	17	600	nss_pvalue	490	707	1	1730	CTC	0.00417	3.53e-05	0.000918	0.0026
Bant	17	600	nss_pvalue	490	707	1	1730	CTG	0.00366	2.61e-05	0.000295	0.0714
Bant	17	600	nss_pvalue	490	707	1	1730	CTT	0.0172	0.000127	-0.000349	0.486
Bant	17	600	nss_pvalue	490	707	1	1730	GAA	0.0566	0.000717	-0.00234	0.0743
Bant	17	600	nss_pvalue	490	707	1	1730	GAC	0.00867	6.07e-05	-5.17e-05	0.887
Bant	17	600	nss_pvalue	490	707	1	1730	GAG	0.019	0.000164	-0.000443	0.473
Bant	17	600	nss_pvalue	490	707	1	1730	GAT	0.0375	0.000326	-0.00186	0.0292
Bant	17	600	nss_pvalue	490	707	1	1730	GCA	0.0251	0.00022	-0.00013	0.867
Bant	17	600	nss_pvalue	490	707	1	1730	GCC	0.00394	2.37e-05	0.00034	0.114
Bant	17	600	nss_pvalue	490	707	1	1730	GCG	0.0105	7.8e-05	0.000794	0.0993
Bant	17	600	nss_pvalue	490	707	1	1730	GCT	0.0194	0.00016	-9.72e-05	0.88
Bant	17	600	nss_pvalue	490	707	1	1730	GGA	0.0226	0.00017	0.00035	0.553
Bant	17	600	nss_pvalue	490	707	1	1730	GGC	0.00721	4.97e-05	0.000298	0.38
Bant	17	600	nss_pvalue	490	707	1	1730	GGG	0.00918	5.51e-05	0.000456	0.185
Bant	17	600	nss_pvalue	490	707	1	1730	GGT	0.0214	0.000205	-0.00168	0.0275
Bant	17	600	nss_pvalue	490	707	1	1730	GTA	0.0283	0.00022	-0.00153	0.0312
Bant	17	600	nss_pvalue	490	707	1	1730	GTC	0.00536	3.29e-05	-0.000114	0.67
Bant	17	600	nss_pvalue	490	707	1	1730	GTG	0.011	7.34e-05	-0.000383	0.315
Bant	17	600	nss_pvalue	490	707	1	1730	GTT	0.0245	0.000167	-7.21e-05	0.901
Bant	17	600	nss_pvalue	490	707	1	1730	TAC	0.00956	6.59e-05	-0.000319	0.365
Bant	17	600	nss_pvalue	490	707	1	1730	TAT	0.0305	0.000278	-0.00116	0.123
Bant	17	600	nss_pvalue	490	707	1	1730	TCA	0.0143	8.32e-05	0.00132	0.00125
Bant	17	600	nss_pvalue	490	707	1	1730	TCC	0.00351	2.57e-05	0.000413	0.0274
Bant	17	600	nss_pvalue	490	707	1	1730	TCG	0.00449	2.46e-05	0.000134	0.535
Bant	17	600	nss_pvalue	490	707	1	1730	TCT	0.0151	0.000106	0.000147	0.739
Bant	17	600	nss_pvalue	490	707	1	1730	TGC	0.0026	2.24e-05	0.000206	0.194
Bant	17	600	nss_pvalue	490	707	1	1730	TGG	0.0112	0.000107	0.000562	0.247
Bant	17	600	nss_pvalue	490	707	1	1730	TGT	0.00772	8.87e-05	-6.25e-05	0.848
Bant	17	600	nss_pvalue	490	707	1	1730	TTA	0.0466	0.000373	-8.26e-05	0.922
Bant	17	600	nss_pvalue	490	707	1	1730	TTC	0.013	0.000129	0.000454	0.43
Bant	17	600	nss_pvalue	490	707	1	1730	TTG	0.0117	9.77e-05	-0.000647	0.0825
Bant	17	600	nss_pvalue	490	707	1	1730	TTT	0.0361	0.000406	0.0012	0.207
Bant	17	600	maxchi2_pvalue	498	699	1	1730	mean_GC.	0.348	0.00148	-0.00475	0.0028
Bant	17	600	maxchi2_pvalue	498	699	1	1730	mean_GC1	0.457	0.00466	-0.0172	3.06e-08
Bant	17	600	maxchi2_pvalue	498	699	1	1730	mean_GC2	0.322	0.0032	-0.00283	0.253
Bant	17	600	maxchi2_pvalue	498	699	1	1730	mean_GC3	0.263	0.00247	0.00582	0.00643
Bant	17	600	maxchi2_pvalue	498	699	1	1730	fopAU	0.123	0.00162	-0.0131	1.84e-10
Bant	17	600	maxchi2_pvalue	498	699	1	1730	fnopAU	0.609	0.00345	0.00745	0.00524
Bant	17	600	maxchi2_pvalue	498	699	1	1730	fnbiAU	NA	NA	0	NA
Bant	17	600	maxchi2_pvalue	498	699	1	1730	fopGC	0.0652	0.000918	-0.00579	0.000816
Bant	17	600	maxchi2_pvalue	498	699	1	1730	fnopGC	0.197	0.00217	0.0115	5.94e-07
Bant	17	600	maxchi2_pvalue	498	699	1	1730	fnbiGC	NA	NA	0	NA
Bant	17	600	maxchi2_pvalue	498	699	1	1730	AAA	0.0592	0.000579	-0.00172	0.117
Bant	17	600	maxchi2_pvalue	498	699	1	1730	AAC	0.0129	0.000101	-0.00104	0.0276
Bant	17	600	maxchi2_pvalue	498	699	1	1730	AAG	0.0208	0.000191	0.00104	0.062
Bant	17	600	maxchi2_pvalue	498	699	1	1730	AAT	0.0362	0.000342	0.00344	8.98e-06
Bant	17	600	maxchi2_pvalue	498	699	1	1730	ACA	0.0254	0.000174	-0.000395	0.498
Bant	17	600	maxchi2_pvalue	498	699	1	1730	ACC	0.00326	2.3e-05	0.000221	0.138
Bant	17	600	maxchi2_pvalue	498	699	1	1730	ACG	0.011	7.53e-05	0.00138	0.00105
Bant	17	600	maxchi2_pvalue	498	699	1	1730	ACT	0.0135	0.000112	-0.000413	0.311
Bant	17	600	maxchi2_pvalue	498	699	1	1730	AGA	0.0116	0.000101	0.000814	0.0294
Bant	17	600	maxchi2_pvalue	498	699	1	1730	AGC	0.00591	3.62e-05	-0.00013	0.58
Bant	17	600	maxchi2_pvalue	498	699	1	1730	AGG	0.00348	2.59e-05	0.000357	0.034
Bant	17	600	maxchi2_pvalue	498	699	1	1730	AGT	0.0153	0.000103	0.0015	0.000318
Bant	17	600	maxchi2_pvalue	498	699	1	1730	ATA	0.0219	0.000277	0.00462	6.86e-13
Bant	17	600	maxchi2_pvalue	498	699	1	1730	ATC	0.0126	0.000107	-0.000729	0.156
Bant	17	600	maxchi2_pvalue	498	699	1	1730	ATG	0.0287	0.000206	-0.000175	0.775
Bant	17	600	maxchi2_pvalue	498	699	1	1730	ATT	0.0483	0.000407	-5.38e-05	0.955
Bant	17	600	maxchi2_pvalue	498	699	1	1730	CAA	0.0293	0.0003	0.000276	0.727
Bant	17	600	maxchi2_pvalue	498	699	1	1730	CAC	0.00455	2.98e-05	-0.000586	0.0151
Bant	17	600	maxchi2_pvalue	498	699	1	1730	CAG	0.00721	5.05e-05	9.84e-05	0.737
Bant	17	600	maxchi2_pvalue	498	699	1	1730	CAT	0.0163	0.000138	0.00084	0.141
Bant	17	600	maxchi2_pvalue	498	699	1	1730	CCA	0.0141	0.000104	-0.00135	0.0053
Bant	17	600	maxchi2_pvalue	498	699	1	1730	CCC	0.00148	1.01e-05	0.000303	0.00491
Bant	17	600	maxchi2_pvalue	498	699	1	1730	CCG	0.00591	3.96e-05	0.000827	0.0105
Bant	17	600	maxchi2_pvalue	498	699	1	1730	CCT	0.00941	6.79e-05	0.000372	0.279
Bant	17	600	maxchi2_pvalue	498	699	1	1730	CGA	0.00563	3.7e-05	0.00044	0.0827
Bant	17	600	maxchi2_pvalue	498	699	1	1730	CGC	0.00394	2.88e-05	-0.000979	0.000213
Bant	17	600	maxchi2_pvalue	498	699	1	1730	CGG	0.00155	9.05e-06	0.000341	0.00435
Bant	17	600	maxchi2_pvalue	498	699	1	1730	CGT	0.0118	0.000139	-0.00559	3.68e-18
Bant	17	600	maxchi2_pvalue	498	699	1	1730	CTA	0.0111	6.91e-05	0.000603	0.0692
Bant	17	600	maxchi2_pvalue	498	699	1	1730	CTC	0.00417	3.53e-05	0.00132	1.8e-05
Bant	17	600	maxchi2_pvalue	498	699	1	1730	CTG	0.00366	2.61e-05	0.000462	0.00477
Bant	17	600	maxchi2_pvalue	498	699	1	1730	CTT	0.0172	0.000127	-0.000919	0.0698
Bant	17	600	maxchi2_pvalue	498	699	1	1730	GAA	0.0566	0.000717	-0.00332	0.0117
Bant	17	600	maxchi2_pvalue	498	699	1	1730	GAC	0.00867	6.07e-05	-0.00105	0.00308
Bant	17	600	maxchi2_pvalue	498	699	1	1730	GAG	0.019	0.000164	-0.000816	0.179
Bant	17	600	maxchi2_pvalue	498	699	1	1730	GAT	0.0375	0.000326	-0.00195	0.0208
Bant	17	600	maxchi2_pvalue	498	699	1	1730	GCA	0.0251	0.00022	-0.00161	0.0346
Bant	17	600	maxchi2_pvalue	498	699	1	1730	GCC	0.00394	2.37e-05	0.000667	0.00181
Bant	17	600	maxchi2_pvalue	498	699	1	1730	GCG	0.0105	7.8e-05	0.000408	0.392
Bant	17	600	maxchi2_pvalue	498	699	1	1730	GCT	0.0194	0.00016	-0.000867	0.17
Bant	17	600	maxchi2_pvalue	498	699	1	1730	GGA	0.0226	0.00017	0.000774	0.185
Bant	17	600	maxchi2_pvalue	498	699	1	1730	GGC	0.00721	4.97e-05	-0.000487	0.142
Bant	17	600	maxchi2_pvalue	498	699	1	1730	GGG	0.00918	5.51e-05	0.00135	9.02e-05
Bant	17	600	maxchi2_pvalue	498	699	1	1730	GGT	0.0214	0.000205	-0.00388	1.62e-07
Bant	17	600	maxchi2_pvalue	498	699	1	1730	GTA	0.0283	0.00022	-0.00236	0.000826
Bant	17	600	maxchi2_pvalue	498	699	1	1730	GTC	0.00536	3.29e-05	0.000583	0.0302
Bant	17	600	maxchi2_pvalue	498	699	1	1730	GTG	0.011	7.34e-05	-9.4e-05	0.804
Bant	17	600	maxchi2_pvalue	498	699	1	1730	GTT	0.0245	0.000167	-0.00104	0.0702
Bant	17	600	maxchi2_pvalue	498	699	1	1730	TAC	0.00956	6.59e-05	-0.000479	0.173
Bant	17	600	maxchi2_pvalue	498	699	1	1730	TAT	0.0305	0.000278	0.00142	0.0578
Bant	17	600	maxchi2_pvalue	498	699	1	1730	TCA	0.0143	8.32e-05	0.000466	0.25
Bant	17	600	maxchi2_pvalue	498	699	1	1730	TCC	0.00351	2.57e-05	0.000564	0.00256
Bant	17	600	maxchi2_pvalue	498	699	1	1730	TCG	0.00449	2.46e-05	0.000384	0.0747
Bant	17	600	maxchi2_pvalue	498	699	1	1730	TCT	0.0151	0.000106	-0.000432	0.319
Bant	17	600	maxchi2_pvalue	498	699	1	1730	TGC	0.0026	2.24e-05	0.000113	0.471
Bant	17	600	maxchi2_pvalue	498	699	1	1730	TGG	0.0112	0.000107	0.00197	5.49e-05
Bant	17	600	maxchi2_pvalue	498	699	1	1730	TGT	0.00772	8.87e-05	-5.88e-05	0.858
Bant	17	600	maxchi2_pvalue	498	699	1	1730	TTA	0.0466	0.000373	0.00115	0.165
Bant	17	600	maxchi2_pvalue	498	699	1	1730	TTC	0.013	0.000129	-0.000938	0.0989
Bant	17	600	maxchi2_pvalue	498	699	1	1730	TTG	0.0117	9.77e-05	0.000777	0.0376
Bant	17	600	maxchi2_pvalue	498	699	1	1730	TTT	0.0361	0.000406	0.00356	0.000154
Bant	17	600	consensus	245	423	530	1730	mean_GC.	0.348	0.00148	-0.00418	0.0591
Bant	17	600	consensus	245	423	530	1730	mean_GC1	0.457	0.00466	-0.0233	1.61e-08
Bant	17	600	consensus	245	423	530	1730	mean_GC2	0.322	0.0032	0.000281	0.935
Bant	17	600	consensus	245	423	530	1730	mean_GC3	0.263	0.00247	0.0105	0.000357
Bant	17	600	consensus	245	423	530	1730	fopAU	0.123	0.00162	-0.0156	2.02e-09
Bant	17	600	consensus	245	423	530	1730	fnopAU	0.609	0.00345	0.00541	0.116
Bant	17	600	consensus	245	423	530	1730	fnbiAU	NA	NA	0	NA
Bant	17	600	consensus	245	423	530	1730	fopGC	0.0652	0.000918	-0.00368	0.0813
Bant	17	600	consensus	245	423	530	1730	fnopGC	0.197	0.00217	0.0139	4.13e-06
Bant	17	600	consensus	245	423	530	1730	fnbiGC	NA	NA	0	NA
Bant	17	600	consensus	245	423	530	1730	AAA	0.0592	0.000579	-0.000904	0.562
Bant	17	600	consensus	245	423	530	1730	AAC	0.0129	0.000101	0.000143	0.809
Bant	17	600	consensus	245	423	530	1730	AAG	0.0208	0.000191	0.0018	0.0202
Bant	17	600	consensus	245	423	530	1730	AAT	0.0362	0.000342	0.00554	8.25e-08
Bant	17	600	consensus	245	423	530	1730	ACA	0.0254	0.000174	-0.00049	0.544
Bant	17	600	consensus	245	423	530	1730	ACC	0.00326	2.3e-05	0.000293	0.175
Bant	17	600	consensus	245	423	530	1730	ACG	0.011	7.53e-05	0.00194	0.000466
Bant	17	600	consensus	245	423	530	1730	ACT	0.0135	0.000112	0.000233	0.677
Bant	17	600	consensus	245	423	530	1730	AGA	0.0116	0.000101	0.000635	0.189
Bant	17	600	consensus	245	423	530	1730	AGC	0.00591	3.62e-05	0.000117	0.701
Bant	17	600	consensus	245	423	530	1730	AGG	0.00348	2.59e-05	0.000159	0.423
Bant	17	600	consensus	245	423	530	1730	AGT	0.0153	0.000103	0.00217	9.06e-05
Bant	17	600	consensus	245	423	530	1730	ATA	0.0219	0.000277	0.00479	3.4e-08
Bant	17	600	consensus	245	423	530	1730	ATC	0.0126	0.000107	9.79e-05	0.881
Bant	17	600	consensus	245	423	530	1730	ATG	0.0287	0.000206	-9.06e-05	0.912
Bant	17	600	consensus	245	423	530	1730	ATT	0.0483	0.000407	-0.00265	0.043
Bant	17	600	consensus	245	423	530	1730	CAA	0.0293	0.0003	-0.000277	0.795
Bant	17	600	consensus	245	423	530	1730	CAC	0.00455	2.98e-05	-0.00013	0.694
Bant	17	600	consensus	245	423	530	1730	CAG	0.00721	5.05e-05	0.000295	0.443
Bant	17	600	consensus	245	423	530	1730	CAT	0.0163	0.000138	0.000833	0.273
Bant	17	600	consensus	245	423	530	1730	CCA	0.0141	0.000104	-0.00137	0.0415
Bant	17	600	consensus	245	423	530	1730	CCC	0.00148	1.01e-05	0.000438	0.0138
Bant	17	600	consensus	245	423	530	1730	CCG	0.00591	3.96e-05	0.0013	0.00358
Bant	17	600	consensus	245	423	530	1730	CCT	0.00941	6.79e-05	0.000525	0.288
Bant	17	600	consensus	245	423	530	1730	CGA	0.00563	3.7e-05	9.56e-05	0.781
Bant	17	600	consensus	245	423	530	1730	CGC	0.00394	2.88e-05	-0.00111	0.00175
Bant	17	600	consensus	245	423	530	1730	CGG	0.00155	9.05e-06	0.000163	0.282
Bant	17	600	consensus	245	423	530	1730	CGT	0.0118	0.000139	-0.0083	1.16e-26
Bant	17	600	consensus	245	423	530	1730	CTA	0.0111	6.91e-05	0.000926	0.0442
Bant	17	600	consensus	245	423	530	1730	CTC	0.00417	3.53e-05	0.00179	3.25e-05
Bant	17	600	consensus	245	423	530	1730	CTG	0.00366	2.61e-05	0.000455	0.0378
Bant	17	600	consensus	245	423	530	1730	CTT	0.0172	0.000127	-0.00101	0.133
Bant	17	600	consensus	245	423	530	1730	GAA	0.0566	0.000717	-0.0046	0.00776
Bant	17	600	consensus	245	423	530	1730	GAC	0.00867	6.07e-05	-0.00115	0.00993
Bant	17	600	consensus	245	423	530	1730	GAG	0.019	0.000164	-0.00167	0.0437
Bant	17	600	consensus	245	423	530	1730	GAT	0.0375	0.000326	-0.00298	0.0109
Bant	17	600	consensus	245	423	530	1730	GCA	0.0251	0.00022	-0.0012	0.247
Bant	17	600	consensus	245	423	530	1730	GCC	0.00394	2.37e-05	0.000913	0.000982
Bant	17	600	consensus	245	423	530	1730	GCG	0.0105	7.8e-05	0.000669	0.316
Bant	17	600	consensus	245	423	530	1730	GCT	0.0194	0.00016	-0.000588	0.49
Bant	17	600	consensus	245	423	530	1730	GGA	0.0226	0.00017	0.000713	0.388
Bant	17	600	consensus	245	423	530	1730	GGC	0.00721	4.97e-05	0.000131	0.774
Bant	17	600	consensus	245	423	530	1730	GGG	0.00918	5.51e-05	0.00163	0.000636
Bant	17	600	consensus	245	423	530	1730	GGT	0.0214	0.000205	-0.0044	3.48e-06
Bant	17	600	consensus	245	423	530	1730	GTA	0.0283	0.00022	-0.00326	0.000518
Bant	17	600	consensus	245	423	530	1730	GTC	0.00536	3.29e-05	0.000307	0.396
Bant	17	600	consensus	245	423	530	1730	GTG	0.011	7.34e-05	-0.000888	0.0845
Bant	17	600	consensus	245	423	530	1730	GTT	0.0245	0.000167	-0.00152	0.0485
Bant	17	600	consensus	245	423	530	1730	TAC	0.00956	6.59e-05	-0.000493	0.289
Bant	17	600	consensus	245	423	530	1730	TAT	0.0305	0.000278	0.000814	0.434
Bant	17	600	consensus	245	423	530	1730	TCA	0.0143	8.32e-05	0.00166	0.00244
Bant	17	600	consensus	245	423	530	1730	TCC	0.00351	2.57e-05	0.000911	0.000822
Bant	17	600	consensus	245	423	530	1730	TCG	0.00449	2.46e-05	0.000393	0.171
Bant	17	600	consensus	245	423	530	1730	TCT	0.0151	0.000106	-3.29e-05	0.956
Bant	17	600	consensus	245	423	530	1730	TGC	0.0026	2.24e-05	0.000345	0.114
Bant	17	600	consensus	245	423	530	1730	TGG	0.0112	0.000107	0.0025	0.000201
Bant	17	600	consensus	245	423	530	1730	TGT	0.00772	8.87e-05	-0.000165	0.696
Bant	17	600	consensus	245	423	530	1730	TTA	0.0466	0.000373	0.000168	0.881
Bant	17	600	consensus	245	423	530	1730	TTC	0.013	0.000129	-0.00104	0.149
Bant	17	600	consensus	245	423	530	1730	TTG	0.0117	9.77e-05	-1.25e-05	0.98
Bant	17	600	consensus	245	423	530	1730	TTT	0.0361	0.000406	0.00445	0.000661
Bant	17	600	0.1_geneconv_fragment	160	0	1038	1730	mean_GC.	0.348	0.00148	0	NA
Bant	17	600	0.1_geneconv_fragment	160	0	1038	1730	mean_GC1	0.457	0.00466	0	NA
Bant	17	600	0.1_geneconv_fragment	160	0	1038	1730	mean_GC2	0.322	0.0032	0	NA
Bant	17	600	0.1_geneconv_fragment	160	0	1038	1730	mean_GC3	0.263	0.00247	0	NA
Bant	17	600	0.1_geneconv_fragment	160	0	1038	1730	fopAU	0.123	0.00162	0	NA
Bant	17	600	0.1_geneconv_fragment	160	0	1038	1730	fnopAU	0.609	0.00345	0	NA
Bant	17	600	0.1_geneconv_fragment	160	0	1038	1730	fnbiAU	NA	NA	0	NA
Bant	17	600	0.1_geneconv_fragment	160	0	1038	1730	fopGC	0.0652	0.000918	0	NA
Bant	17	600	0.1_geneconv_fragment	160	0	1038	1730	fnopGC	0.197	0.00217	0	NA
Bant	17	600	0.1_geneconv_fragment	160	0	1038	1730	fnbiGC	NA	NA	0	NA
Bant	17	600	0.1_geneconv_fragment	160	0	1038	1730	AAA	0.0592	0.000579	0	NA
Bant	17	600	0.1_geneconv_fragment	160	0	1038	1730	AAC	0.0129	0.000101	0	NA
Bant	17	600	0.1_geneconv_fragment	160	0	1038	1730	AAG	0.0208	0.000191	0	NA
Bant	17	600	0.1_geneconv_fragment	160	0	1038	1730	AAT	0.0362	0.000342	0	NA
Bant	17	600	0.1_geneconv_fragment	160	0	1038	1730	ACA	0.0254	0.000174	0	NA
Bant	17	600	0.1_geneconv_fragment	160	0	1038	1730	ACC	0.00326	2.3e-05	0	NA
Bant	17	600	0.1_geneconv_fragment	160	0	1038	1730	ACG	0.011	7.53e-05	0	NA
Bant	17	600	0.1_geneconv_fragment	160	0	1038	1730	ACT	0.0135	0.000112	0	NA
Bant	17	600	0.1_geneconv_fragment	160	0	1038	1730	AGA	0.0116	0.000101	0	NA
Bant	17	600	0.1_geneconv_fragment	160	0	1038	1730	AGC	0.00591	3.62e-05	0	NA
Bant	17	600	0.1_geneconv_fragment	160	0	1038	1730	AGG	0.00348	2.59e-05	0	NA
Bant	17	600	0.1_geneconv_fragment	160	0	1038	1730	AGT	0.0153	0.000103	0	NA
Bant	17	600	0.1_geneconv_fragment	160	0	1038	1730	ATA	0.0219	0.000277	0	NA
Bant	17	600	0.1_geneconv_fragment	160	0	1038	1730	ATC	0.0126	0.000107	0	NA
Bant	17	600	0.1_geneconv_fragment	160	0	1038	1730	ATG	0.0287	0.000206	0	NA
Bant	17	600	0.1_geneconv_fragment	160	0	1038	1730	ATT	0.0483	0.000407	0	NA
Bant	17	600	0.1_geneconv_fragment	160	0	1038	1730	CAA	0.0293	0.0003	0	NA
Bant	17	600	0.1_geneconv_fragment	160	0	1038	1730	CAC	0.00455	2.98e-05	0	NA
Bant	17	600	0.1_geneconv_fragment	160	0	1038	1730	CAG	0.00721	5.05e-05	0	NA
Bant	17	600	0.1_geneconv_fragment	160	0	1038	1730	CAT	0.0163	0.000138	0	NA
Bant	17	600	0.1_geneconv_fragment	160	0	1038	1730	CCA	0.0141	0.000104	0	NA
Bant	17	600	0.1_geneconv_fragment	160	0	1038	1730	CCC	0.00148	1.01e-05	0	NA
Bant	17	600	0.1_geneconv_fragment	160	0	1038	1730	CCG	0.00591	3.96e-05	0	NA
Bant	17	600	0.1_geneconv_fragment	160	0	1038	1730	CCT	0.00941	6.79e-05	0	NA
Bant	17	600	0.1_geneconv_fragment	160	0	1038	1730	CGA	0.00563	3.7e-05	0	NA
Bant	17	600	0.1_geneconv_fragment	160	0	1038	1730	CGC	0.00394	2.88e-05	0	NA
Bant	17	600	0.1_geneconv_fragment	160	0	1038	1730	CGG	0.00155	9.05e-06	0	NA
Bant	17	600	0.1_geneconv_fragment	160	0	1038	1730	CGT	0.0118	0.000139	0	NA
Bant	17	600	0.1_geneconv_fragment	160	0	1038	1730	CTA	0.0111	6.91e-05	0	NA
Bant	17	600	0.1_geneconv_fragment	160	0	1038	1730	CTC	0.00417	3.53e-05	0	NA
Bant	17	600	0.1_geneconv_fragment	160	0	1038	1730	CTG	0.00366	2.61e-05	0	NA
Bant	17	600	0.1_geneconv_fragment	160	0	1038	1730	CTT	0.0172	0.000127	0	NA
Bant	17	600	0.1_geneconv_fragment	160	0	1038	1730	GAA	0.0566	0.000717	0	NA
Bant	17	600	0.1_geneconv_fragment	160	0	1038	1730	GAC	0.00867	6.07e-05	0	NA
Bant	17	600	0.1_geneconv_fragment	160	0	1038	1730	GAG	0.019	0.000164	0	NA
Bant	17	600	0.1_geneconv_fragment	160	0	1038	1730	GAT	0.0375	0.000326	0	NA
Bant	17	600	0.1_geneconv_fragment	160	0	1038	1730	GCA	0.0251	0.00022	0	NA
Bant	17	600	0.1_geneconv_fragment	160	0	1038	1730	GCC	0.00394	2.37e-05	0	NA
Bant	17	600	0.1_geneconv_fragment	160	0	1038	1730	GCG	0.0105	7.8e-05	0	NA
Bant	17	600	0.1_geneconv_fragment	160	0	1038	1730	GCT	0.0194	0.00016	0	NA
Bant	17	600	0.1_geneconv_fragment	160	0	1038	1730	GGA	0.0226	0.00017	0	NA
Bant	17	600	0.1_geneconv_fragment	160	0	1038	1730	GGC	0.00721	4.97e-05	0	NA
Bant	17	600	0.1_geneconv_fragment	160	0	1038	1730	GGG	0.00918	5.51e-05	0	NA
Bant	17	600	0.1_geneconv_fragment	160	0	1038	1730	GGT	0.0214	0.000205	0	NA
Bant	17	600	0.1_geneconv_fragment	160	0	1038	1730	GTA	0.0283	0.00022	0	NA
Bant	17	600	0.1_geneconv_fragment	160	0	1038	1730	GTC	0.00536	3.29e-05	0	NA
Bant	17	600	0.1_geneconv_fragment	160	0	1038	1730	GTG	0.011	7.34e-05	0	NA
Bant	17	600	0.1_geneconv_fragment	160	0	1038	1730	GTT	0.0245	0.000167	0	NA
Bant	17	600	0.1_geneconv_fragment	160	0	1038	1730	TAC	0.00956	6.59e-05	0	NA
Bant	17	600	0.1_geneconv_fragment	160	0	1038	1730	TAT	0.0305	0.000278	0	NA
Bant	17	600	0.1_geneconv_fragment	160	0	1038	1730	TCA	0.0143	8.32e-05	0	NA
Bant	17	600	0.1_geneconv_fragment	160	0	1038	1730	TCC	0.00351	2.57e-05	0	NA
Bant	17	600	0.1_geneconv_fragment	160	0	1038	1730	TCG	0.00449	2.46e-05	0	NA
Bant	17	600	0.1_geneconv_fragment	160	0	1038	1730	TCT	0.0151	0.000106	0	NA
Bant	17	600	0.1_geneconv_fragment	160	0	1038	1730	TGC	0.0026	2.24e-05	0	NA
Bant	17	600	0.1_geneconv_fragment	160	0	1038	1730	TGG	0.0112	0.000107	0	NA
Bant	17	600	0.1_geneconv_fragment	160	0	1038	1730	TGT	0.00772	8.87e-05	0	NA
Bant	17	600	0.1_geneconv_fragment	160	0	1038	1730	TTA	0.0466	0.000373	0	NA
Bant	17	600	0.1_geneconv_fragment	160	0	1038	1730	TTC	0.013	0.000129	0	NA
Bant	17	600	0.1_geneconv_fragment	160	0	1038	1730	TTG	0.0117	9.77e-05	0	NA
Bant	17	600	0.1_geneconv_fragment	160	0	1038	1730	TTT	0.0361	0.000406	0	NA
Bant	17	600	0.5_geneconv_fragment	160	0	1038	1730	mean_GC.	0.348	0.00148	0	NA
Bant	17	600	0.5_geneconv_fragment	160	0	1038	1730	mean_GC1	0.457	0.00466	0	NA
Bant	17	600	0.5_geneconv_fragment	160	0	1038	1730	mean_GC2	0.322	0.0032	0	NA
Bant	17	600	0.5_geneconv_fragment	160	0	1038	1730	mean_GC3	0.263	0.00247	0	NA
Bant	17	600	0.5_geneconv_fragment	160	0	1038	1730	fopAU	0.123	0.00162	0	NA
Bant	17	600	0.5_geneconv_fragment	160	0	1038	1730	fnopAU	0.609	0.00345	0	NA
Bant	17	600	0.5_geneconv_fragment	160	0	1038	1730	fnbiAU	NA	NA	0	NA
Bant	17	600	0.5_geneconv_fragment	160	0	1038	1730	fopGC	0.0652	0.000918	0	NA
Bant	17	600	0.5_geneconv_fragment	160	0	1038	1730	fnopGC	0.197	0.00217	0	NA
Bant	17	600	0.5_geneconv_fragment	160	0	1038	1730	fnbiGC	NA	NA	0	NA
Bant	17	600	0.5_geneconv_fragment	160	0	1038	1730	AAA	0.0592	0.000579	0	NA
Bant	17	600	0.5_geneconv_fragment	160	0	1038	1730	AAC	0.0129	0.000101	0	NA
Bant	17	600	0.5_geneconv_fragment	160	0	1038	1730	AAG	0.0208	0.000191	0	NA
Bant	17	600	0.5_geneconv_fragment	160	0	1038	1730	AAT	0.0362	0.000342	0	NA
Bant	17	600	0.5_geneconv_fragment	160	0	1038	1730	ACA	0.0254	0.000174	0	NA
Bant	17	600	0.5_geneconv_fragment	160	0	1038	1730	ACC	0.00326	2.3e-05	0	NA
Bant	17	600	0.5_geneconv_fragment	160	0	1038	1730	ACG	0.011	7.53e-05	0	NA
Bant	17	600	0.5_geneconv_fragment	160	0	1038	1730	ACT	0.0135	0.000112	0	NA
Bant	17	600	0.5_geneconv_fragment	160	0	1038	1730	AGA	0.0116	0.000101	0	NA
Bant	17	600	0.5_geneconv_fragment	160	0	1038	1730	AGC	0.00591	3.62e-05	0	NA
Bant	17	600	0.5_geneconv_fragment	160	0	1038	1730	AGG	0.00348	2.59e-05	0	NA
Bant	17	600	0.5_geneconv_fragment	160	0	1038	1730	AGT	0.0153	0.000103	0	NA
Bant	17	600	0.5_geneconv_fragment	160	0	1038	1730	ATA	0.0219	0.000277	0	NA
Bant	17	600	0.5_geneconv_fragment	160	0	1038	1730	ATC	0.0126	0.000107	0	NA
Bant	17	600	0.5_geneconv_fragment	160	0	1038	1730	ATG	0.0287	0.000206	0	NA
Bant	17	600	0.5_geneconv_fragment	160	0	1038	1730	ATT	0.0483	0.000407	0	NA
Bant	17	600	0.5_geneconv_fragment	160	0	1038	1730	CAA	0.0293	0.0003	0	NA
Bant	17	600	0.5_geneconv_fragment	160	0	1038	1730	CAC	0.00455	2.98e-05	0	NA
Bant	17	600	0.5_geneconv_fragment	160	0	1038	1730	CAG	0.00721	5.05e-05	0	NA
Bant	17	600	0.5_geneconv_fragment	160	0	1038	1730	CAT	0.0163	0.000138	0	NA
Bant	17	600	0.5_geneconv_fragment	160	0	1038	1730	CCA	0.0141	0.000104	0	NA
Bant	17	600	0.5_geneconv_fragment	160	0	1038	1730	CCC	0.00148	1.01e-05	0	NA
Bant	17	600	0.5_geneconv_fragment	160	0	1038	1730	CCG	0.00591	3.96e-05	0	NA
Bant	17	600	0.5_geneconv_fragment	160	0	1038	1730	CCT	0.00941	6.79e-05	0	NA
Bant	17	600	0.5_geneconv_fragment	160	0	1038	1730	CGA	0.00563	3.7e-05	0	NA
Bant	17	600	0.5_geneconv_fragment	160	0	1038	1730	CGC	0.00394	2.88e-05	0	NA
Bant	17	600	0.5_geneconv_fragment	160	0	1038	1730	CGG	0.00155	9.05e-06	0	NA
Bant	17	600	0.5_geneconv_fragment	160	0	1038	1730	CGT	0.0118	0.000139	0	NA
Bant	17	600	0.5_geneconv_fragment	160	0	1038	1730	CTA	0.0111	6.91e-05	0	NA
Bant	17	600	0.5_geneconv_fragment	160	0	1038	1730	CTC	0.00417	3.53e-05	0	NA
Bant	17	600	0.5_geneconv_fragment	160	0	1038	1730	CTG	0.00366	2.61e-05	0	NA
Bant	17	600	0.5_geneconv_fragment	160	0	1038	1730	CTT	0.0172	0.000127	0	NA
Bant	17	600	0.5_geneconv_fragment	160	0	1038	1730	GAA	0.0566	0.000717	0	NA
Bant	17	600	0.5_geneconv_fragment	160	0	1038	1730	GAC	0.00867	6.07e-05	0	NA
Bant	17	600	0.5_geneconv_fragment	160	0	1038	1730	GAG	0.019	0.000164	0	NA
Bant	17	600	0.5_geneconv_fragment	160	0	1038	1730	GAT	0.0375	0.000326	0	NA
Bant	17	600	0.5_geneconv_fragment	160	0	1038	1730	GCA	0.0251	0.00022	0	NA
Bant	17	600	0.5_geneconv_fragment	160	0	1038	1730	GCC	0.00394	2.37e-05	0	NA
Bant	17	600	0.5_geneconv_fragment	160	0	1038	1730	GCG	0.0105	7.8e-05	0	NA
Bant	17	600	0.5_geneconv_fragment	160	0	1038	1730	GCT	0.0194	0.00016	0	NA
Bant	17	600	0.5_geneconv_fragment	160	0	1038	1730	GGA	0.0226	0.00017	0	NA
Bant	17	600	0.5_geneconv_fragment	160	0	1038	1730	GGC	0.00721	4.97e-05	0	NA
Bant	17	600	0.5_geneconv_fragment	160	0	1038	1730	GGG	0.00918	5.51e-05	0	NA
Bant	17	600	0.5_geneconv_fragment	160	0	1038	1730	GGT	0.0214	0.000205	0	NA
Bant	17	600	0.5_geneconv_fragment	160	0	1038	1730	GTA	0.0283	0.00022	0	NA
Bant	17	600	0.5_geneconv_fragment	160	0	1038	1730	GTC	0.00536	3.29e-05	0	NA
Bant	17	600	0.5_geneconv_fragment	160	0	1038	1730	GTG	0.011	7.34e-05	0	NA
Bant	17	600	0.5_geneconv_fragment	160	0	1038	1730	GTT	0.0245	0.000167	0	NA
Bant	17	600	0.5_geneconv_fragment	160	0	1038	1730	TAC	0.00956	6.59e-05	0	NA
Bant	17	600	0.5_geneconv_fragment	160	0	1038	1730	TAT	0.0305	0.000278	0	NA
Bant	17	600	0.5_geneconv_fragment	160	0	1038	1730	TCA	0.0143	8.32e-05	0	NA
Bant	17	600	0.5_geneconv_fragment	160	0	1038	1730	TCC	0.00351	2.57e-05	0	NA
Bant	17	600	0.5_geneconv_fragment	160	0	1038	1730	TCG	0.00449	2.46e-05	0	NA
Bant	17	600	0.5_geneconv_fragment	160	0	1038	1730	TCT	0.0151	0.000106	0	NA
Bant	17	600	0.5_geneconv_fragment	160	0	1038	1730	TGC	0.0026	2.24e-05	0	NA
Bant	17	600	0.5_geneconv_fragment	160	0	1038	1730	TGG	0.0112	0.000107	0	NA
Bant	17	600	0.5_geneconv_fragment	160	0	1038	1730	TGT	0.00772	8.87e-05	0	NA
Bant	17	600	0.5_geneconv_fragment	160	0	1038	1730	TTA	0.0466	0.000373	0	NA
Bant	17	600	0.5_geneconv_fragment	160	0	1038	1730	TTC	0.013	0.000129	0	NA
Bant	17	600	0.5_geneconv_fragment	160	0	1038	1730	TTG	0.0117	9.77e-05	0	NA
Bant	17	600	0.5_geneconv_fragment	160	0	1038	1730	TTT	0.0361	0.000406	0	NA
Bant	17	600	any_polymorphic_geneconv_fragment	160	1037	1	1730	mean_GC.	0.348	0.00148	-0.00783	0.00119
Bant	17	600	any_polymorphic_geneconv_fragment	160	1037	1	1730	mean_GC1	0.457	0.00466	-0.0218	2.27e-07
Bant	17	600	any_polymorphic_geneconv_fragment	160	1037	1	1730	mean_GC2	0.322	0.0032	-0.00608	0.11
Bant	17	600	any_polymorphic_geneconv_fragment	160	1037	1	1730	mean_GC3	0.263	0.00247	0.0044	0.154
Bant	17	600	any_polymorphic_geneconv_fragment	160	1037	1	1730	fopAU	0.123	0.00162	-0.0134	2.86e-07
Bant	17	600	any_polymorphic_geneconv_fragment	160	1037	1	1730	fnopAU	0.609	0.00345	0.0088	0.0199
Bant	17	600	any_polymorphic_geneconv_fragment	160	1037	1	1730	fnbiAU	NA	NA	0	NA
Bant	17	600	any_polymorphic_geneconv_fragment	160	1037	1	1730	fopGC	0.0652	0.000918	-0.00814	0.000185
Bant	17	600	any_polymorphic_geneconv_fragment	160	1037	1	1730	fnopGC	0.197	0.00217	0.0123	0.000172
Bant	17	600	any_polymorphic_geneconv_fragment	160	1037	1	1730	fnbiGC	NA	NA	0	NA
Bant	17	600	any_polymorphic_geneconv_fragment	160	1037	1	1730	AAA	0.0592	0.000579	0.00152	0.385
Bant	17	600	any_polymorphic_geneconv_fragment	160	1037	1	1730	AAC	0.0129	0.000101	-0.000557	0.375
Bant	17	600	any_polymorphic_geneconv_fragment	160	1037	1	1730	AAG	0.0208	0.000191	0.00242	0.00772
Bant	17	600	any_polymorphic_geneconv_fragment	160	1037	1	1730	AAT	0.0362	0.000342	0.00399	0.00149
Bant	17	600	any_polymorphic_geneconv_fragment	160	1037	1	1730	ACA	0.0254	0.000174	-0.0017	0.0489
Bant	17	600	any_polymorphic_geneconv_fragment	160	1037	1	1730	ACC	0.00326	2.3e-05	0.00066	0.0083
Bant	17	600	any_polymorphic_geneconv_fragment	160	1037	1	1730	ACG	0.011	7.53e-05	0.00142	0.0487
Bant	17	600	any_polymorphic_geneconv_fragment	160	1037	1	1730	ACT	0.0135	0.000112	0.00025	0.652
Bant	17	600	any_polymorphic_geneconv_fragment	160	1037	1	1730	AGA	0.0116	0.000101	0.00119	0.048
Bant	17	600	any_polymorphic_geneconv_fragment	160	1037	1	1730	AGC	0.00591	3.62e-05	-0.000228	0.479
Bant	17	600	any_polymorphic_geneconv_fragment	160	1037	1	1730	AGG	0.00348	2.59e-05	0.000588	0.0264
Bant	17	600	any_polymorphic_geneconv_fragment	160	1037	1	1730	AGT	0.0153	0.000103	0.00176	0.00241
Bant	17	600	any_polymorphic_geneconv_fragment	160	1037	1	1730	ATA	0.0219	0.000277	0.00498	1.69e-07
Bant	17	600	any_polymorphic_geneconv_fragment	160	1037	1	1730	ATC	0.0126	0.000107	-0.00172	0.00695
Bant	17	600	any_polymorphic_geneconv_fragment	160	1037	1	1730	ATG	0.0287	0.000206	5.94e-05	0.949
Bant	17	600	any_polymorphic_geneconv_fragment	160	1037	1	1730	ATT	0.0483	0.000407	-0.00211	0.105
Bant	17	600	any_polymorphic_geneconv_fragment	160	1037	1	1730	CAA	0.0293	0.0003	0.00119	0.3
Bant	17	600	any_polymorphic_geneconv_fragment	160	1037	1	1730	CAC	0.00455	2.98e-05	-0.000476	0.202
Bant	17	600	any_polymorphic_geneconv_fragment	160	1037	1	1730	CAG	0.00721	5.05e-05	0.00068	0.114
Bant	17	600	any_polymorphic_geneconv_fragment	160	1037	1	1730	CAT	0.0163	0.000138	3.35e-05	0.967
Bant	17	600	any_polymorphic_geneconv_fragment	160	1037	1	1730	CCA	0.0141	0.000104	-0.00122	0.0753
Bant	17	600	any_polymorphic_geneconv_fragment	160	1037	1	1730	CCC	0.00148	1.01e-05	0.000213	0.176
Bant	17	600	any_polymorphic_geneconv_fragment	160	1037	1	1730	CCG	0.00591	3.96e-05	3.55e-05	0.938
Bant	17	600	any_polymorphic_geneconv_fragment	160	1037	1	1730	CCT	0.00941	6.79e-05	-6.24e-05	0.905
Bant	17	600	any_polymorphic_geneconv_fragment	160	1037	1	1730	CGA	0.00563	3.7e-05	0.000756	0.0454
Bant	17	600	any_polymorphic_geneconv_fragment	160	1037	1	1730	CGC	0.00394	2.88e-05	-0.000736	0.0487
Bant	17	600	any_polymorphic_geneconv_fragment	160	1037	1	1730	CGG	0.00155	9.05e-06	0.000476	0.0164
Bant	17	600	any_polymorphic_geneconv_fragment	160	1037	1	1730	CGT	0.0118	0.000139	-0.00546	2.79e-14
Bant	17	600	any_polymorphic_geneconv_fragment	160	1037	1	1730	CTA	0.0111	6.91e-05	0.000356	0.478
Bant	17	600	any_polymorphic_geneconv_fragment	160	1037	1	1730	CTC	0.00417	3.53e-05	0.000786	0.0528
Bant	17	600	any_polymorphic_geneconv_fragment	160	1037	1	1730	CTG	0.00366	2.61e-05	0.000426	0.102
Bant	17	600	any_polymorphic_geneconv_fragment	160	1037	1	1730	CTT	0.0172	0.000127	-0.0011	0.106
Bant	17	600	any_polymorphic_geneconv_fragment	160	1037	1	1730	GAA	0.0566	0.000717	-0.00255	0.152
Bant	17	600	any_polymorphic_geneconv_fragment	160	1037	1	1730	GAC	0.00867	6.07e-05	-0.00143	0.00353
Bant	17	600	any_polymorphic_geneconv_fragment	160	1037	1	1730	GAG	0.019	0.000164	-0.000256	0.776
Bant	17	600	any_polymorphic_geneconv_fragment	160	1037	1	1730	GAT	0.0375	0.000326	-0.00194	0.13
Bant	17	600	any_polymorphic_geneconv_fragment	160	1037	1	1730	GCA	0.0251	0.00022	-0.00313	0.00264
Bant	17	600	any_polymorphic_geneconv_fragment	160	1037	1	1730	GCC	0.00394	2.37e-05	0.000533	0.0782
Bant	17	600	any_polymorphic_geneconv_fragment	160	1037	1	1730	GCG	0.0105	7.8e-05	-0.000616	0.375
Bant	17	600	any_polymorphic_geneconv_fragment	160	1037	1	1730	GCT	0.0194	0.00016	-0.0022	0.0144
Bant	17	600	any_polymorphic_geneconv_fragment	160	1037	1	1730	GGA	0.0226	0.00017	-4.05e-05	0.961
Bant	17	600	any_polymorphic_geneconv_fragment	160	1037	1	1730	GGC	0.00721	4.97e-05	-0.0003	0.595
Bant	17	600	any_polymorphic_geneconv_fragment	160	1037	1	1730	GGG	0.00918	5.51e-05	0.00137	0.00911
Bant	17	600	any_polymorphic_geneconv_fragment	160	1037	1	1730	GGT	0.0214	0.000205	-0.0036	0.000128
Bant	17	600	any_polymorphic_geneconv_fragment	160	1037	1	1730	GTA	0.0283	0.00022	-0.00221	0.0261
Bant	17	600	any_polymorphic_geneconv_fragment	160	1037	1	1730	GTC	0.00536	3.29e-05	0.000173	0.626
Bant	17	600	any_polymorphic_geneconv_fragment	160	1037	1	1730	GTG	0.011	7.34e-05	6.54e-05	0.907
Bant	17	600	any_polymorphic_geneconv_fragment	160	1037	1	1730	GTT	0.0245	0.000167	-0.00154	0.0612
Bant	17	600	any_polymorphic_geneconv_fragment	160	1037	1	1730	TAC	0.00956	6.59e-05	-0.000908	0.0601
Bant	17	600	any_polymorphic_geneconv_fragment	160	1037	1	1730	TAT	0.0305	0.000278	0.002	0.0705
Bant	17	600	any_polymorphic_geneconv_fragment	160	1037	1	1730	TCA	0.0143	8.32e-05	0.00118	0.0878
Bant	17	600	any_polymorphic_geneconv_fragment	160	1037	1	1730	TCC	0.00351	2.57e-05	0.0008	0.0073
Bant	17	600	any_polymorphic_geneconv_fragment	160	1037	1	1730	TCG	0.00449	2.46e-05	0.000505	0.083
Bant	17	600	any_polymorphic_geneconv_fragment	160	1037	1	1730	TCT	0.0151	0.000106	0.000262	0.684
Bant	17	600	any_polymorphic_geneconv_fragment	160	1037	1	1730	TGC	0.0026	2.24e-05	0.000498	0.0312
Bant	17	600	any_polymorphic_geneconv_fragment	160	1037	1	1730	TGG	0.0112	0.000107	0.000591	0.393
Bant	17	600	any_polymorphic_geneconv_fragment	160	1037	1	1730	TGT	0.00772	8.87e-05	7.61e-05	0.882
Bant	17	600	any_polymorphic_geneconv_fragment	160	1037	1	1730	TTA	0.0466	0.000373	-0.000516	0.665
Bant	17	600	any_polymorphic_geneconv_fragment	160	1037	1	1730	TTC	0.013	0.000129	-0.00232	0.00136
Bant	17	600	any_polymorphic_geneconv_fragment	160	1037	1	1730	TTG	0.0117	9.77e-05	0.00145	0.00761
Bant	17	600	any_polymorphic_geneconv_fragment	160	1037	1	1730	TTT	0.0361	0.000406	0.00525	0.000236
Bant	17	600	any_geneconv_fragment	160	1038	0	1730	mean_GC.	0.348	0.00148	-0.00788	0.00111
Bant	17	600	any_geneconv_fragment	160	1038	0	1730	mean_GC1	0.457	0.00466	-0.0219	2.01e-07
Bant	17	600	any_geneconv_fragment	160	1038	0	1730	mean_GC2	0.322	0.0032	-0.00615	0.106
Bant	17	600	any_geneconv_fragment	160	1038	0	1730	mean_GC3	0.263	0.00247	0.00442	0.152
Bant	17	600	any_geneconv_fragment	160	1038	0	1730	fopAU	0.123	0.00162	-0.0135	2.23e-07
Bant	17	600	any_geneconv_fragment	160	1038	0	1730	fnopAU	0.609	0.00345	0.00892	0.0183
Bant	17	600	any_geneconv_fragment	160	1038	0	1730	fnbiAU	NA	NA	0	NA
Bant	17	600	any_geneconv_fragment	160	1038	0	1730	fopGC	0.0652	0.000918	-0.00819	0.000171
Bant	17	600	any_geneconv_fragment	160	1038	0	1730	fnopGC	0.197	0.00217	0.0124	0.000159
Bant	17	600	any_geneconv_fragment	160	1038	0	1730	fnbiGC	NA	NA	0	NA
Bant	17	600	any_geneconv_fragment	160	1038	0	1730	AAA	0.0592	0.000579	0.0015	0.39
Bant	17	600	any_geneconv_fragment	160	1038	0	1730	AAC	0.0129	0.000101	-0.000568	0.366
Bant	17	600	any_geneconv_fragment	160	1038	0	1730	AAG	0.0208	0.000191	0.00242	0.00765
Bant	17	600	any_geneconv_fragment	160	1038	0	1730	AAT	0.0362	0.000342	0.00401	0.00144
Bant	17	600	any_geneconv_fragment	160	1038	0	1730	ACA	0.0254	0.000174	-0.00169	0.0493
Bant	17	600	any_geneconv_fragment	160	1038	0	1730	ACC	0.00326	2.3e-05	0.000662	0.00812
Bant	17	600	any_geneconv_fragment	160	1038	0	1730	ACG	0.011	7.53e-05	0.00143	0.0473
Bant	17	600	any_geneconv_fragment	160	1038	0	1730	ACT	0.0135	0.000112	0.000223	0.687
Bant	17	600	any_geneconv_fragment	160	1038	0	1730	AGA	0.0116	0.000101	0.00119	0.0473
Bant	17	600	any_geneconv_fragment	160	1038	0	1730	AGC	0.00591	3.62e-05	-0.000227	0.48
Bant	17	600	any_geneconv_fragment	160	1038	0	1730	AGG	0.00348	2.59e-05	0.00059	0.0259
Bant	17	600	any_geneconv_fragment	160	1038	0	1730	AGT	0.0153	0.000103	0.00178	0.00224
Bant	17	600	any_geneconv_fragment	160	1038	0	1730	ATA	0.0219	0.000277	0.00499	1.57e-07
Bant	17	600	any_geneconv_fragment	160	1038	0	1730	ATC	0.0126	0.000107	-0.00174	0.00624
Bant	17	600	any_geneconv_fragment	160	1038	0	1730	ATG	0.0287	0.000206	6.34e-05	0.945
Bant	17	600	any_geneconv_fragment	160	1038	0	1730	ATT	0.0483	0.000407	-0.00207	0.111
Bant	17	600	any_geneconv_fragment	160	1038	0	1730	CAA	0.0293	0.0003	0.00119	0.299
Bant	17	600	any_geneconv_fragment	160	1038	0	1730	CAC	0.00455	2.98e-05	-0.000476	0.202
Bant	17	600	any_geneconv_fragment	160	1038	0	1730	CAG	0.00721	5.05e-05	0.000682	0.113
Bant	17	600	any_geneconv_fragment	160	1038	0	1730	CAT	0.0163	0.000138	4.09e-05	0.96
Bant	17	600	any_geneconv_fragment	160	1038	0	1730	CCA	0.0141	0.000104	-0.00123	0.0737
Bant	17	600	any_geneconv_fragment	160	1038	0	1730	CCC	0.00148	1.01e-05	0.000213	0.175
Bant	17	600	any_geneconv_fragment	160	1038	0	1730	CCG	0.00591	3.96e-05	4.35e-05	0.924
Bant	17	600	any_geneconv_fragment	160	1038	0	1730	CCT	0.00941	6.79e-05	-7.22e-05	0.89
Bant	17	600	any_geneconv_fragment	160	1038	0	1730	CGA	0.00563	3.7e-05	0.00076	0.044
Bant	17	600	any_geneconv_fragment	160	1038	0	1730	CGC	0.00394	2.88e-05	-0.000749	0.0451
Bant	17	600	any_geneconv_fragment	160	1038	0	1730	CGG	0.00155	9.05e-06	0.000477	0.0161
Bant	17	600	any_geneconv_fragment	160	1038	0	1730	CGT	0.0118	0.000139	-0.00549	2.21e-14
Bant	17	600	any_geneconv_fragment	160	1038	0	1730	CTA	0.0111	6.91e-05	0.000352	0.484
Bant	17	600	any_geneconv_fragment	160	1038	0	1730	CTC	0.00417	3.53e-05	0.00079	0.0516
Bant	17	600	any_geneconv_fragment	160	1038	0	1730	CTG	0.00366	2.61e-05	0.000429	0.0994
Bant	17	600	any_geneconv_fragment	160	1038	0	1730	CTT	0.0172	0.000127	-0.00111	0.101
Bant	17	600	any_geneconv_fragment	160	1038	0	1730	GAA	0.0566	0.000717	-0.00254	0.154
Bant	17	600	any_geneconv_fragment	160	1038	0	1730	GAC	0.00867	6.07e-05	-0.00143	0.00346
Bant	17	600	any_geneconv_fragment	160	1038	0	1730	GAG	0.019	0.000164	-0.000261	0.772
Bant	17	600	any_geneconv_fragment	160	1038	0	1730	GAT	0.0375	0.000326	-0.00192	0.135
Bant	17	600	any_geneconv_fragment	160	1038	0	1730	GCA	0.0251	0.00022	-0.00314	0.00258
Bant	17	600	any_geneconv_fragment	160	1038	0	1730	GCC	0.00394	2.37e-05	0.000537	0.0763
Bant	17	600	any_geneconv_fragment	160	1038	0	1730	GCG	0.0105	7.8e-05	-0.000611	0.378
Bant	17	600	any_geneconv_fragment	160	1038	0	1730	GCT	0.0194	0.00016	-0.00222	0.0133
Bant	17	600	any_geneconv_fragment	160	1038	0	1730	GGA	0.0226	0.00017	-4.04e-05	0.961
Bant	17	600	any_geneconv_fragment	160	1038	0	1730	GGC	0.00721	4.97e-05	-0.000297	0.599
Bant	17	600	any_geneconv_fragment	160	1038	0	1730	GGG	0.00918	5.51e-05	0.00138	0.00889
Bant	17	600	any_geneconv_fragment	160	1038	0	1730	GGT	0.0214	0.000205	-0.00362	0.000117
Bant	17	600	any_geneconv_fragment	160	1038	0	1730	GTA	0.0283	0.00022	-0.00225	0.0239
Bant	17	600	any_geneconv_fragment	160	1038	0	1730	GTC	0.00536	3.29e-05	0.000179	0.615
Bant	17	600	any_geneconv_fragment	160	1038	0	1730	GTG	0.011	7.34e-05	5.77e-05	0.918
Bant	17	600	any_geneconv_fragment	160	1038	0	1730	GTT	0.0245	0.000167	-0.00155	0.0592
Bant	17	600	any_geneconv_fragment	160	1038	0	1730	TAC	0.00956	6.59e-05	-0.000903	0.0614
Bant	17	600	any_geneconv_fragment	160	1038	0	1730	TAT	0.0305	0.000278	0.00202	0.0682
Bant	17	600	any_geneconv_fragment	160	1038	0	1730	TCA	0.0143	8.32e-05	0.00119	0.0855
Bant	17	600	any_geneconv_fragment	160	1038	0	1730	TCC	0.00351	2.57e-05	0.000802	0.00713
Bant	17	600	any_geneconv_fragment	160	1038	0	1730	TCG	0.00449	2.46e-05	0.000509	0.0804
Bant	17	600	any_geneconv_fragment	160	1038	0	1730	TCT	0.0151	0.000106	0.000244	0.704
Bant	17	600	any_geneconv_fragment	160	1038	0	1730	TGC	0.0026	2.24e-05	0.0005	0.0305
Bant	17	600	any_geneconv_fragment	160	1038	0	1730	TGG	0.0112	0.000107	0.000591	0.393
Bant	17	600	any_geneconv_fragment	160	1038	0	1730	TGT	0.00772	8.87e-05	8.21e-05	0.872
Bant	17	600	any_geneconv_fragment	160	1038	0	1730	TTA	0.0466	0.000373	-0.000505	0.672
Bant	17	600	any_geneconv_fragment	160	1038	0	1730	TTC	0.013	0.000129	-0.00232	0.00136
Bant	17	600	any_geneconv_fragment	160	1038	0	1730	TTG	0.0117	9.77e-05	0.00145	0.00726
Bant	17	600	any_geneconv_fragment	160	1038	0	1730	TTT	0.0361	0.000406	0.00528	0.000219
Bant	17	900	phi_pvalue	422	305	0	1730	mean_GC.	0.348	0.00148	-0.00547	0.00331
Bant	17	900	phi_pvalue	422	305	0	1730	mean_GC1	0.457	0.00466	-0.0244	6.62e-11
Bant	17	900	phi_pvalue	422	305	0	1730	mean_GC2	0.322	0.0032	-0.000255	0.931
Bant	17	900	phi_pvalue	422	305	0	1730	mean_GC3	0.263	0.00247	0.00827	0.0014
Bant	17	900	phi_pvalue	422	305	0	1730	fopAU	0.123	0.00162	-0.015	8.15e-08
Bant	17	900	phi_pvalue	422	305	0	1730	fnopAU	0.609	0.00345	0.00675	0.0451
Bant	17	900	phi_pvalue	422	305	0	1730	fnbiAU	NA	NA	0	NA
Bant	17	900	phi_pvalue	422	305	0	1730	fopGC	0.0652	0.000918	-0.00493	0.0415
Bant	17	900	phi_pvalue	422	305	0	1730	fnopGC	0.197	0.00217	0.0131	2.01e-05
Bant	17	900	phi_pvalue	422	305	0	1730	fnbiGC	NA	NA	0	NA
Bant	17	900	phi_pvalue	422	305	0	1730	AAA	0.0592	0.000579	-0.00149	0.224
Bant	17	900	phi_pvalue	422	305	0	1730	AAC	0.0129	0.000101	-0.000457	0.443
Bant	17	900	phi_pvalue	422	305	0	1730	AAG	0.0208	0.000191	0.000963	0.142
Bant	17	900	phi_pvalue	422	305	0	1730	AAT	0.0362	0.000342	0.00362	9.39e-05
Bant	17	900	phi_pvalue	422	305	0	1730	ACA	0.0254	0.000174	-0.000131	0.847
Bant	17	900	phi_pvalue	422	305	0	1730	ACC	0.00326	2.3e-05	0.000366	0.0249
Bant	17	900	phi_pvalue	422	305	0	1730	ACG	0.011	7.53e-05	0.00179	0.00047
Bant	17	900	phi_pvalue	422	305	0	1730	ACT	0.0135	0.000112	-0.000406	0.44
Bant	17	900	phi_pvalue	422	305	0	1730	AGA	0.0116	0.000101	0.000686	0.115
Bant	17	900	phi_pvalue	422	305	0	1730	AGC	0.00591	3.62e-05	0.000224	0.434
Bant	17	900	phi_pvalue	422	305	0	1730	AGG	0.00348	2.59e-05	0.000177	0.341
Bant	17	900	phi_pvalue	422	305	0	1730	AGT	0.0153	0.000103	0.0021	3e-05
Bant	17	900	phi_pvalue	422	305	0	1730	ATA	0.0219	0.000277	0.00434	5.53e-09
Bant	17	900	phi_pvalue	422	305	0	1730	ATC	0.0126	0.000107	-0.0013	0.0651
Bant	17	900	phi_pvalue	422	305	0	1730	ATG	0.0287	0.000206	0.000341	0.618
Bant	17	900	phi_pvalue	422	305	0	1730	ATT	0.0483	0.000407	0.00115	0.279
Bant	17	900	phi_pvalue	422	305	0	1730	CAA	0.0293	0.0003	-0.00116	0.18
Bant	17	900	phi_pvalue	422	305	0	1730	CAC	0.00455	2.98e-05	-0.000511	0.0979
Bant	17	900	phi_pvalue	422	305	0	1730	CAG	0.00721	5.05e-05	0.000338	0.328
Bant	17	900	phi_pvalue	422	305	0	1730	CAT	0.0163	0.000138	0.000435	0.511
Bant	17	900	phi_pvalue	422	305	0	1730	CCA	0.0141	0.000104	-0.00137	0.0199
Bant	17	900	phi_pvalue	422	305	0	1730	CCC	0.00148	1.01e-05	0.000196	0.0707
Bant	17	900	phi_pvalue	422	305	0	1730	CCG	0.00591	3.96e-05	0.00123	0.0016
Bant	17	900	phi_pvalue	422	305	0	1730	CCT	0.00941	6.79e-05	0.000475	0.221
Bant	17	900	phi_pvalue	422	305	0	1730	CGA	0.00563	3.7e-05	0.000181	0.544
Bant	17	900	phi_pvalue	422	305	0	1730	CGC	0.00394	2.88e-05	-0.000787	0.0176
Bant	17	900	phi_pvalue	422	305	0	1730	CGG	0.00155	9.05e-06	0.000221	0.102
Bant	17	900	phi_pvalue	422	305	0	1730	CGT	0.0118	0.000139	-0.00644	7.45e-13
Bant	17	900	phi_pvalue	422	305	0	1730	CTA	0.0111	6.91e-05	0.00103	0.00652
Bant	17	900	phi_pvalue	422	305	0	1730	CTC	0.00417	3.53e-05	0.00175	1.53e-07
Bant	17	900	phi_pvalue	422	305	0	1730	CTG	0.00366	2.61e-05	0.000555	0.0036
Bant	17	900	phi_pvalue	422	305	0	1730	CTT	0.0172	0.000127	0.000689	0.241
Bant	17	900	phi_pvalue	422	305	0	1730	GAA	0.0566	0.000717	-0.0063	5.79e-05
Bant	17	900	phi_pvalue	422	305	0	1730	GAC	0.00867	6.07e-05	-0.0021	1.75e-05
Bant	17	900	phi_pvalue	422	305	0	1730	GAG	0.019	0.000164	-0.00241	0.000859
Bant	17	900	phi_pvalue	422	305	0	1730	GAT	0.0375	0.000326	-0.00301	0.00173
Bant	17	900	phi_pvalue	422	305	0	1730	GCA	0.0251	0.00022	-0.000918	0.348
Bant	17	900	phi_pvalue	422	305	0	1730	GCC	0.00394	2.37e-05	0.000696	0.00549
Bant	17	900	phi_pvalue	422	305	0	1730	GCG	0.0105	7.8e-05	0.000727	0.219
Bant	17	900	phi_pvalue	422	305	0	1730	GCT	0.0194	0.00016	-0.002	0.0131
Bant	17	900	phi_pvalue	422	305	0	1730	GGA	0.0226	0.00017	0.00109	0.12
Bant	17	900	phi_pvalue	422	305	0	1730	GGC	0.00721	4.97e-05	-0.00029	0.495
Bant	17	900	phi_pvalue	422	305	0	1730	GGG	0.00918	5.51e-05	0.00151	0.000174
Bant	17	900	phi_pvalue	422	305	0	1730	GGT	0.0214	0.000205	-0.00437	1.49e-05
Bant	17	900	phi_pvalue	422	305	0	1730	GTA	0.0283	0.00022	-0.00284	0.000912
Bant	17	900	phi_pvalue	422	305	0	1730	GTC	0.00536	3.29e-05	0.000617	0.0539
Bant	17	900	phi_pvalue	422	305	0	1730	GTG	0.011	7.34e-05	-0.000211	0.642
Bant	17	900	phi_pvalue	422	305	0	1730	GTT	0.0245	0.000167	-0.00144	0.0433
Bant	17	900	phi_pvalue	422	305	0	1730	TAC	0.00956	6.59e-05	0.000282	0.519
Bant	17	900	phi_pvalue	422	305	0	1730	TAT	0.0305	0.000278	0.000864	0.342
Bant	17	900	phi_pvalue	422	305	0	1730	TCA	0.0143	8.32e-05	0.00155	0.000872
Bant	17	900	phi_pvalue	422	305	0	1730	TCC	0.00351	2.57e-05	0.000716	0.000481
Bant	17	900	phi_pvalue	422	305	0	1730	TCG	0.00449	2.46e-05	0.000616	0.0184
Bant	17	900	phi_pvalue	422	305	0	1730	TCT	0.0151	0.000106	-0.001	0.0543
Bant	17	900	phi_pvalue	422	305	0	1730	TGC	0.0026	2.24e-05	0.000272	0.102
Bant	17	900	phi_pvalue	422	305	0	1730	TGG	0.0112	0.000107	0.00248	4.32e-06
Bant	17	900	phi_pvalue	422	305	0	1730	TGT	0.00772	8.87e-05	8.75e-05	0.809
Bant	17	900	phi_pvalue	422	305	0	1730	TTA	0.0466	0.000373	0.00153	0.111
Bant	17	900	phi_pvalue	422	305	0	1730	TTC	0.013	0.000129	-5.25e-05	0.942
Bant	17	900	phi_pvalue	422	305	0	1730	TTG	0.0117	9.77e-05	0.000252	0.603
Bant	17	900	phi_pvalue	422	305	0	1730	TTT	0.0361	0.000406	0.00482	7.4e-06
Bant	17	900	nss_pvalue	407	320	0	1730	mean_GC.	0.348	0.00148	-0.000411	0.827
Bant	17	900	nss_pvalue	407	320	0	1730	mean_GC1	0.457	0.00466	-0.0101	0.00719
Bant	17	900	nss_pvalue	407	320	0	1730	mean_GC2	0.322	0.0032	-0.00113	0.699
Bant	17	900	nss_pvalue	407	320	0	1730	mean_GC3	0.263	0.00247	0.01	0.00014
Bant	17	900	nss_pvalue	407	320	0	1730	fopAU	0.123	0.00162	-0.00859	0.00145
Bant	17	900	nss_pvalue	407	320	0	1730	fnopAU	0.609	0.00345	-0.00139	0.676
Bant	17	900	nss_pvalue	407	320	0	1730	fnbiAU	NA	NA	0	NA
Bant	17	900	nss_pvalue	407	320	0	1730	fopGC	0.0652	0.000918	-5.84e-05	0.98
Bant	17	900	nss_pvalue	407	320	0	1730	fnopGC	0.197	0.00217	0.01	0.000994
Bant	17	900	nss_pvalue	407	320	0	1730	fnbiGC	NA	NA	0	NA
Bant	17	900	nss_pvalue	407	320	0	1730	AAA	0.0592	0.000579	-0.000232	0.85
Bant	17	900	nss_pvalue	407	320	0	1730	AAC	0.0129	0.000101	0.00067	0.251
Bant	17	900	nss_pvalue	407	320	0	1730	AAG	0.0208	0.000191	0.00103	0.115
Bant	17	900	nss_pvalue	407	320	0	1730	AAT	0.0362	0.000342	0.00214	0.0222
Bant	17	900	nss_pvalue	407	320	0	1730	ACA	0.0254	0.000174	-0.000421	0.535
Bant	17	900	nss_pvalue	407	320	0	1730	ACC	0.00326	2.3e-05	-1.33e-05	0.936
Bant	17	900	nss_pvalue	407	320	0	1730	ACG	0.011	7.53e-05	0.00161	0.00157
Bant	17	900	nss_pvalue	407	320	0	1730	ACT	0.0135	0.000112	-0.000795	0.123
Bant	17	900	nss_pvalue	407	320	0	1730	AGA	0.0116	0.000101	0.000211	0.623
Bant	17	900	nss_pvalue	407	320	0	1730	AGC	0.00591	3.62e-05	0.000429	0.129
Bant	17	900	nss_pvalue	407	320	0	1730	AGG	0.00348	2.59e-05	-6.87e-05	0.713
Bant	17	900	nss_pvalue	407	320	0	1730	AGT	0.0153	0.000103	0.00138	0.00604
Bant	17	900	nss_pvalue	407	320	0	1730	ATA	0.0219	0.000277	0.00205	0.00735
Bant	17	900	nss_pvalue	407	320	0	1730	ATC	0.0126	0.000107	6.35e-05	0.926
Bant	17	900	nss_pvalue	407	320	0	1730	ATG	0.0287	0.000206	3.66e-06	0.996
Bant	17	900	nss_pvalue	407	320	0	1730	ATT	0.0483	0.000407	-0.00195	0.0638
Bant	17	900	nss_pvalue	407	320	0	1730	CAA	0.0293	0.0003	-0.000463	0.588
Bant	17	900	nss_pvalue	407	320	0	1730	CAC	0.00455	2.98e-05	-4.39e-05	0.885
Bant	17	900	nss_pvalue	407	320	0	1730	CAG	0.00721	5.05e-05	0.000669	0.0507
Bant	17	900	nss_pvalue	407	320	0	1730	CAT	0.0163	0.000138	-0.000265	0.687
Bant	17	900	nss_pvalue	407	320	0	1730	CCA	0.0141	0.000104	-0.000459	0.425
Bant	17	900	nss_pvalue	407	320	0	1730	CCC	0.00148	1.01e-05	7.08e-05	0.516
Bant	17	900	nss_pvalue	407	320	0	1730	CCG	0.00591	3.96e-05	0.000772	0.0481
Bant	17	900	nss_pvalue	407	320	0	1730	CCT	0.00941	6.79e-05	3.12e-05	0.935
Bant	17	900	nss_pvalue	407	320	0	1730	CGA	0.00563	3.7e-05	-9.19e-05	0.758
Bant	17	900	nss_pvalue	407	320	0	1730	CGC	0.00394	2.88e-05	-0.000397	0.228
Bant	17	900	nss_pvalue	407	320	0	1730	CGG	0.00155	9.05e-06	0.000167	0.21
Bant	17	900	nss_pvalue	407	320	0	1730	CGT	0.0118	0.000139	-0.0042	1.7e-06
Bant	17	900	nss_pvalue	407	320	0	1730	CTA	0.0111	6.91e-05	0.00114	0.0029
Bant	17	900	nss_pvalue	407	320	0	1730	CTC	0.00417	3.53e-05	0.00106	0.00204
Bant	17	900	nss_pvalue	407	320	0	1730	CTG	0.00366	2.61e-05	0.000293	0.128
Bant	17	900	nss_pvalue	407	320	0	1730	CTT	0.0172	0.000127	0.000654	0.265
Bant	17	900	nss_pvalue	407	320	0	1730	GAA	0.0566	0.000717	-0.00239	0.129
Bant	17	900	nss_pvalue	407	320	0	1730	GAC	0.00867	6.07e-05	-0.00055	0.249
Bant	17	900	nss_pvalue	407	320	0	1730	GAG	0.019	0.000164	0.000165	0.818
Bant	17	900	nss_pvalue	407	320	0	1730	GAT	0.0375	0.000326	-0.00183	0.0594
Bant	17	900	nss_pvalue	407	320	0	1730	GCA	0.0251	0.00022	-0.000614	0.523
Bant	17	900	nss_pvalue	407	320	0	1730	GCC	0.00394	2.37e-05	0.000218	0.394
Bant	17	900	nss_pvalue	407	320	0	1730	GCG	0.0105	7.8e-05	0.00084	0.152
Bant	17	900	nss_pvalue	407	320	0	1730	GCT	0.0194	0.00016	-0.0005	0.522
Bant	17	900	nss_pvalue	407	320	0	1730	GGA	0.0226	0.00017	-0.000337	0.631
Bant	17	900	nss_pvalue	407	320	0	1730	GGC	0.00721	4.97e-05	0.000519	0.208
Bant	17	900	nss_pvalue	407	320	0	1730	GGG	0.00918	5.51e-05	0.000459	0.258
Bant	17	900	nss_pvalue	407	320	0	1730	GGT	0.0214	0.000205	-0.00266	0.00684
Bant	17	900	nss_pvalue	407	320	0	1730	GTA	0.0283	0.00022	-0.00116	0.167
Bant	17	900	nss_pvalue	407	320	0	1730	GTC	0.00536	3.29e-05	-8.75e-05	0.789
Bant	17	900	nss_pvalue	407	320	0	1730	GTG	0.011	7.34e-05	-0.000255	0.574
Bant	17	900	nss_pvalue	407	320	0	1730	GTT	0.0245	0.000167	-0.000842	0.23
Bant	17	900	nss_pvalue	407	320	0	1730	TAC	0.00956	6.59e-05	1.44e-05	0.974
Bant	17	900	nss_pvalue	407	320	0	1730	TAT	0.0305	0.000278	-6.29e-05	0.944
Bant	17	900	nss_pvalue	407	320	0	1730	TCA	0.0143	8.32e-05	0.000816	0.0778
Bant	17	900	nss_pvalue	407	320	0	1730	TCC	0.00351	2.57e-05	0.000232	0.273
Bant	17	900	nss_pvalue	407	320	0	1730	TCG	0.00449	2.46e-05	0.000529	0.04
Bant	17	900	nss_pvalue	407	320	0	1730	TCT	0.0151	0.000106	-0.000252	0.625
Bant	17	900	nss_pvalue	407	320	0	1730	TGC	0.0026	2.24e-05	0.00024	0.154
Bant	17	900	nss_pvalue	407	320	0	1730	TGG	0.0112	0.000107	0.00143	0.00917
Bant	17	900	nss_pvalue	407	320	0	1730	TGT	0.00772	8.87e-05	-0.00031	0.392
Bant	17	900	nss_pvalue	407	320	0	1730	TTA	0.0466	0.000373	0.000267	0.781
Bant	17	900	nss_pvalue	407	320	0	1730	TTC	0.013	0.000129	0.000185	0.798
Bant	17	900	nss_pvalue	407	320	0	1730	TTG	0.0117	9.77e-05	-0.000291	0.543
Bant	17	900	nss_pvalue	407	320	0	1730	TTT	0.0361	0.000406	0.00117	0.285
Bant	17	900	maxchi2_pvalue	424	303	0	1730	mean_GC.	0.348	0.00148	-0.00752	4.59e-05
Bant	17	900	maxchi2_pvalue	424	303	0	1730	mean_GC1	0.457	0.00466	-0.0275	1.66e-13
Bant	17	900	maxchi2_pvalue	424	303	0	1730	mean_GC2	0.322	0.0032	-0.00199	0.499
Bant	17	900	maxchi2_pvalue	424	303	0	1730	mean_GC3	0.263	0.00247	0.00691	0.00799
Bant	17	900	maxchi2_pvalue	424	303	0	1730	fopAU	0.123	0.00162	-0.0155	2.44e-08
Bant	17	900	maxchi2_pvalue	424	303	0	1730	fnopAU	0.609	0.00345	0.00863	0.00916
Bant	17	900	maxchi2_pvalue	424	303	0	1730	fnbiAU	NA	NA	0	NA
Bant	17	900	maxchi2_pvalue	424	303	0	1730	fopGC	0.0652	0.000918	-0.00763	0.00155
Bant	17	900	maxchi2_pvalue	424	303	0	1730	fnopGC	0.197	0.00217	0.0144	2.66e-06
Bant	17	900	maxchi2_pvalue	424	303	0	1730	fnbiGC	NA	NA	0	NA
Bant	17	900	maxchi2_pvalue	424	303	0	1730	AAA	0.0592	0.000579	-0.00242	0.0496
Bant	17	900	maxchi2_pvalue	424	303	0	1730	AAC	0.0129	0.000101	-0.00115	0.0554
Bant	17	900	maxchi2_pvalue	424	303	0	1730	AAG	0.0208	0.000191	0.000892	0.178
Bant	17	900	maxchi2_pvalue	424	303	0	1730	AAT	0.0362	0.000342	0.00416	7.02e-06
Bant	17	900	maxchi2_pvalue	424	303	0	1730	ACA	0.0254	0.000174	-0.0014	0.0405
Bant	17	900	maxchi2_pvalue	424	303	0	1730	ACC	0.00326	2.3e-05	0.000472	0.00366
Bant	17	900	maxchi2_pvalue	424	303	0	1730	ACG	0.011	7.53e-05	0.00143	0.00605
Bant	17	900	maxchi2_pvalue	424	303	0	1730	ACT	0.0135	0.000112	-0.000219	0.675
Bant	17	900	maxchi2_pvalue	424	303	0	1730	AGA	0.0116	0.000101	0.000844	0.052
Bant	17	900	maxchi2_pvalue	424	303	0	1730	AGC	0.00591	3.62e-05	9.9e-05	0.734
Bant	17	900	maxchi2_pvalue	424	303	0	1730	AGG	0.00348	2.59e-05	0.000512	0.00496
Bant	17	900	maxchi2_pvalue	424	303	0	1730	AGT	0.0153	0.000103	0.00265	1.22e-07
Bant	17	900	maxchi2_pvalue	424	303	0	1730	ATA	0.0219	0.000277	0.00502	1.08e-11
Bant	17	900	maxchi2_pvalue	424	303	0	1730	ATC	0.0126	0.000107	-0.000924	0.185
Bant	17	900	maxchi2_pvalue	424	303	0	1730	ATG	0.0287	0.000206	0.000185	0.786
Bant	17	900	maxchi2_pvalue	424	303	0	1730	ATT	0.0483	0.000407	0.0011	0.293
Bant	17	900	maxchi2_pvalue	424	303	0	1730	CAA	0.0293	0.0003	-0.000389	0.645
Bant	17	900	maxchi2_pvalue	424	303	0	1730	CAC	0.00455	2.98e-05	-0.000694	0.025
Bant	17	900	maxchi2_pvalue	424	303	0	1730	CAG	0.00721	5.05e-05	0.000632	0.0652
Bant	17	900	maxchi2_pvalue	424	303	0	1730	CAT	0.0163	0.000138	0.000776	0.239
Bant	17	900	maxchi2_pvalue	424	303	0	1730	CCA	0.0141	0.000104	-0.00162	0.00555
Bant	17	900	maxchi2_pvalue	424	303	0	1730	CCC	0.00148	1.01e-05	0.000233	0.0305
Bant	17	900	maxchi2_pvalue	424	303	0	1730	CCG	0.00591	3.96e-05	0.000732	0.0578
Bant	17	900	maxchi2_pvalue	424	303	0	1730	CCT	0.00941	6.79e-05	0.000467	0.227
Bant	17	900	maxchi2_pvalue	424	303	0	1730	CGA	0.00563	3.7e-05	0.000389	0.193
Bant	17	900	maxchi2_pvalue	424	303	0	1730	CGC	0.00394	2.88e-05	-0.00154	4.08e-06
Bant	17	900	maxchi2_pvalue	424	303	0	1730	CGG	0.00155	9.05e-06	0.00035	0.00737
Bant	17	900	maxchi2_pvalue	424	303	0	1730	CGT	0.0118	0.000139	-0.00692	5.59e-15
Bant	17	900	maxchi2_pvalue	424	303	0	1730	CTA	0.0111	6.91e-05	0.000992	0.00826
Bant	17	900	maxchi2_pvalue	424	303	0	1730	CTC	0.00417	3.53e-05	0.00153	5.56e-06
Bant	17	900	maxchi2_pvalue	424	303	0	1730	CTG	0.00366	2.61e-05	0.000575	0.00249
Bant	17	900	maxchi2_pvalue	424	303	0	1730	CTT	0.0172	0.000127	-0.000681	0.243
Bant	17	900	maxchi2_pvalue	424	303	0	1730	GAA	0.0566	0.000717	-0.0074	2.08e-06
Bant	17	900	maxchi2_pvalue	424	303	0	1730	GAC	0.00867	6.07e-05	-0.00224	3.93e-06
Bant	17	900	maxchi2_pvalue	424	303	0	1730	GAG	0.019	0.000164	-0.00189	0.00947
Bant	17	900	maxchi2_pvalue	424	303	0	1730	GAT	0.0375	0.000326	-0.00332	0.000597
Bant	17	900	maxchi2_pvalue	424	303	0	1730	GCA	0.0251	0.00022	-0.00212	0.0309
Bant	17	900	maxchi2_pvalue	424	303	0	1730	GCC	0.00394	2.37e-05	0.000688	0.00723
Bant	17	900	maxchi2_pvalue	424	303	0	1730	GCG	0.0105	7.8e-05	0.000833	0.155
Bant	17	900	maxchi2_pvalue	424	303	0	1730	GCT	0.0194	0.00016	-0.00112	0.164
Bant	17	900	maxchi2_pvalue	424	303	0	1730	GGA	0.0226	0.00017	0.000919	0.189
Bant	17	900	maxchi2_pvalue	424	303	0	1730	GGC	0.00721	4.97e-05	3.03e-05	0.942
Bant	17	900	maxchi2_pvalue	424	303	0	1730	GGG	0.00918	5.51e-05	0.00163	5.12e-05
Bant	17	900	maxchi2_pvalue	424	303	0	1730	GGT	0.0214	0.000205	-0.00391	9.82e-05
Bant	17	900	maxchi2_pvalue	424	303	0	1730	GTA	0.0283	0.00022	-0.00283	0.000908
Bant	17	900	maxchi2_pvalue	424	303	0	1730	GTC	0.00536	3.29e-05	0.000475	0.143
Bant	17	900	maxchi2_pvalue	424	303	0	1730	GTG	0.011	7.34e-05	1.01e-05	0.982
Bant	17	900	maxchi2_pvalue	424	303	0	1730	GTT	0.0245	0.000167	-0.00206	0.00377
Bant	17	900	maxchi2_pvalue	424	303	0	1730	TAC	0.00956	6.59e-05	-5.22e-05	0.907
Bant	17	900	maxchi2_pvalue	424	303	0	1730	TAT	0.0305	0.000278	0.00259	0.00366
Bant	17	900	maxchi2_pvalue	424	303	0	1730	TCA	0.0143	8.32e-05	0.00149	0.00141
Bant	17	900	maxchi2_pvalue	424	303	0	1730	TCC	0.00351	2.57e-05	0.000794	0.000155
Bant	17	900	maxchi2_pvalue	424	303	0	1730	TCG	0.00449	2.46e-05	0.000825	0.0015
Bant	17	900	maxchi2_pvalue	424	303	0	1730	TCT	0.0151	0.000106	-0.000584	0.258
Bant	17	900	maxchi2_pvalue	424	303	0	1730	TGC	0.0026	2.24e-05	0.000217	0.197
Bant	17	900	maxchi2_pvalue	424	303	0	1730	TGG	0.0112	0.000107	0.00201	0.000243
Bant	17	900	maxchi2_pvalue	424	303	0	1730	TGT	0.00772	8.87e-05	-0.000191	0.599
Bant	17	900	maxchi2_pvalue	424	303	0	1730	TTA	0.0466	0.000373	0.00308	0.00139
Bant	17	900	maxchi2_pvalue	424	303	0	1730	TTC	0.013	0.000129	-0.00103	0.154
Bant	17	900	maxchi2_pvalue	424	303	0	1730	TTG	0.0117	9.77e-05	0.00117	0.0133
Bant	17	900	maxchi2_pvalue	424	303	0	1730	TTT	0.0361	0.000406	0.00582	5.4e-08
Bant	17	900	consensus	261	163	303	1730	mean_GC.	0.348	0.00148	-0.00802	0.00105
Bant	17	900	consensus	261	163	303	1730	mean_GC1	0.457	0.00466	-0.0344	5.01e-12
Bant	17	900	consensus	261	163	303	1730	mean_GC2	0.322	0.0032	-0.00198	0.602
Bant	17	900	consensus	261	163	303	1730	mean_GC3	0.263	0.00247	0.0124	0.000236
Bant	17	900	consensus	261	163	303	1730	fopAU	0.123	0.00162	-0.0218	3.96e-09
Bant	17	900	consensus	261	163	303	1730	fnopAU	0.609	0.00345	0.00945	0.0317
Bant	17	900	consensus	261	163	303	1730	fnbiAU	NA	NA	0	NA
Bant	17	900	consensus	261	163	303	1730	fopGC	0.0652	0.000918	-0.00786	0.0161
Bant	17	900	consensus	261	163	303	1730	fnopGC	0.197	0.00217	0.0201	2.01e-06
Bant	17	900	consensus	261	163	303	1730	fnbiGC	NA	NA	0	NA
Bant	17	900	consensus	261	163	303	1730	AAA	0.0592	0.000579	-0.00207	0.187
Bant	17	900	consensus	261	163	303	1730	AAC	0.0129	0.000101	-0.000372	0.632
Bant	17	900	consensus	261	163	303	1730	AAG	0.0208	0.000191	0.00187	0.0333
Bant	17	900	consensus	261	163	303	1730	AAT	0.0362	0.000342	0.00608	4.59e-07
Bant	17	900	consensus	261	163	303	1730	ACA	0.0254	0.000174	-0.000724	0.42
Bant	17	900	consensus	261	163	303	1730	ACC	0.00326	2.3e-05	0.00035	0.122
Bant	17	900	consensus	261	163	303	1730	ACG	0.011	7.53e-05	0.00261	7.78e-05
Bant	17	900	consensus	261	163	303	1730	ACT	0.0135	0.000112	-0.000899	0.221
Bant	17	900	consensus	261	163	303	1730	AGA	0.0116	0.000101	0.000654	0.268
Bant	17	900	consensus	261	163	303	1730	AGC	0.00591	3.62e-05	0.000387	0.299
Bant	17	900	consensus	261	163	303	1730	AGG	0.00348	2.59e-05	0.000291	0.26
Bant	17	900	consensus	261	163	303	1730	AGT	0.0153	0.000103	0.0035	8.2e-08
Bant	17	900	consensus	261	163	303	1730	ATA	0.0219	0.000277	0.00575	8.96e-09
Bant	17	900	consensus	261	163	303	1730	ATC	0.0126	0.000107	-0.00146	0.124
Bant	17	900	consensus	261	163	303	1730	ATG	0.0287	0.000206	0.000301	0.739
Bant	17	900	consensus	261	163	303	1730	ATT	0.0483	0.000407	3.29e-05	0.981
Bant	17	900	consensus	261	163	303	1730	CAA	0.0293	0.0003	-0.000951	0.395
Bant	17	900	consensus	261	163	303	1730	CAC	0.00455	2.98e-05	-0.000852	0.038
Bant	17	900	consensus	261	163	303	1730	CAG	0.00721	5.05e-05	0.000881	0.0475
Bant	17	900	consensus	261	163	303	1730	CAT	0.0163	0.000138	2.43e-05	0.978
Bant	17	900	consensus	261	163	303	1730	CCA	0.0141	0.000104	-0.00175	0.02
Bant	17	900	consensus	261	163	303	1730	CCC	0.00148	1.01e-05	0.00027	0.0792
Bant	17	900	consensus	261	163	303	1730	CCG	0.00591	3.96e-05	0.00151	0.00214
Bant	17	900	consensus	261	163	303	1730	CCT	0.00941	6.79e-05	0.000324	0.53
Bant	17	900	consensus	261	163	303	1730	CGA	0.00563	3.7e-05	0.000267	0.507
Bant	17	900	consensus	261	163	303	1730	CGC	0.00394	2.88e-05	-0.00169	0.000185
Bant	17	900	consensus	261	163	303	1730	CGG	0.00155	9.05e-06	0.000328	0.0642
Bant	17	900	consensus	261	163	303	1730	CGT	0.0118	0.000139	-0.00946	4.49e-15
Bant	17	900	consensus	261	163	303	1730	CTA	0.0111	6.91e-05	0.00149	0.00199
Bant	17	900	consensus	261	163	303	1730	CTC	0.00417	3.53e-05	0.00216	1.05e-06
Bant	17	900	consensus	261	163	303	1730	CTG	0.00366	2.61e-05	0.000696	0.00642
Bant	17	900	consensus	261	163	303	1730	CTT	0.0172	0.000127	-0.000128	0.863
Bant	17	900	consensus	261	163	303	1730	GAA	0.0566	0.000717	-0.0082	3.84e-05
Bant	17	900	consensus	261	163	303	1730	GAC	0.00867	6.07e-05	-0.0028	1.36e-05
Bant	17	900	consensus	261	163	303	1730	GAG	0.019	0.000164	-0.00247	0.00654
Bant	17	900	consensus	261	163	303	1730	GAT	0.0375	0.000326	-0.00385	0.00252
Bant	17	900	consensus	261	163	303	1730	GCA	0.0251	0.00022	-0.00186	0.148
Bant	17	900	consensus	261	163	303	1730	GCC	0.00394	2.37e-05	0.000847	0.00787
Bant	17	900	consensus	261	163	303	1730	GCG	0.0105	7.8e-05	0.00163	0.0382
Bant	17	900	consensus	261	163	303	1730	GCT	0.0194	0.00016	-0.00186	0.0931
Bant	17	900	consensus	261	163	303	1730	GGA	0.0226	0.00017	0.000385	0.684
Bant	17	900	consensus	261	163	303	1730	GGC	0.00721	4.97e-05	0.000217	0.698
Bant	17	900	consensus	261	163	303	1730	GGG	0.00918	5.51e-05	0.00168	0.00265
Bant	17	900	consensus	261	163	303	1730	GGT	0.0214	0.000205	-0.00561	1.76e-05
Bant	17	900	consensus	261	163	303	1730	GTA	0.0283	0.00022	-0.00336	0.0029
Bant	17	900	consensus	261	163	303	1730	GTC	0.00536	3.29e-05	0.000596	0.165
Bant	17	900	consensus	261	163	303	1730	GTG	0.011	7.34e-05	-0.000193	0.763
Bant	17	900	consensus	261	163	303	1730	GTT	0.0245	0.000167	-0.00268	0.00603
Bant	17	900	consensus	261	163	303	1730	TAC	0.00956	6.59e-05	-6.94e-05	0.906
Bant	17	900	consensus	261	163	303	1730	TAT	0.0305	0.000278	0.00238	0.0389
Bant	17	900	consensus	261	163	303	1730	TCA	0.0143	8.32e-05	0.0023	0.000149
Bant	17	900	consensus	261	163	303	1730	TCC	0.00351	2.57e-05	0.000837	0.0022
Bant	17	900	consensus	261	163	303	1730	TCG	0.00449	2.46e-05	0.00103	0.00313
Bant	17	900	consensus	261	163	303	1730	TCT	0.0151	0.000106	-0.00113	0.0925
Bant	17	900	consensus	261	163	303	1730	TGC	0.0026	2.24e-05	0.000394	0.0691
Bant	17	900	consensus	261	163	303	1730	TGG	0.0112	0.000107	0.00336	2.06e-06
Bant	17	900	consensus	261	163	303	1730	TGT	0.00772	8.87e-05	-0.000229	0.619
Bant	17	900	consensus	261	163	303	1730	TTA	0.0466	0.000373	0.0029	0.03
Bant	17	900	consensus	261	163	303	1730	TTC	0.013	0.000129	-0.00061	0.515
Bant	17	900	consensus	261	163	303	1730	TTG	0.0117	9.77e-05	0.000515	0.423
Bant	17	900	consensus	261	163	303	1730	TTT	0.0361	0.000406	0.00634	1.13e-05
Bant	17	900	0.1_geneconv_fragment	183	0	544	1730	mean_GC.	0.348	0.00148	0	NA
Bant	17	900	0.1_geneconv_fragment	183	0	544	1730	mean_GC1	0.457	0.00466	0	NA
Bant	17	900	0.1_geneconv_fragment	183	0	544	1730	mean_GC2	0.322	0.0032	0	NA
Bant	17	900	0.1_geneconv_fragment	183	0	544	1730	mean_GC3	0.263	0.00247	0	NA
Bant	17	900	0.1_geneconv_fragment	183	0	544	1730	fopAU	0.123	0.00162	0	NA
Bant	17	900	0.1_geneconv_fragment	183	0	544	1730	fnopAU	0.609	0.00345	0	NA
Bant	17	900	0.1_geneconv_fragment	183	0	544	1730	fnbiAU	NA	NA	0	NA
Bant	17	900	0.1_geneconv_fragment	183	0	544	1730	fopGC	0.0652	0.000918	0	NA
Bant	17	900	0.1_geneconv_fragment	183	0	544	1730	fnopGC	0.197	0.00217	0	NA
Bant	17	900	0.1_geneconv_fragment	183	0	544	1730	fnbiGC	NA	NA	0	NA
Bant	17	900	0.1_geneconv_fragment	183	0	544	1730	AAA	0.0592	0.000579	0	NA
Bant	17	900	0.1_geneconv_fragment	183	0	544	1730	AAC	0.0129	0.000101	0	NA
Bant	17	900	0.1_geneconv_fragment	183	0	544	1730	AAG	0.0208	0.000191	0	NA
Bant	17	900	0.1_geneconv_fragment	183	0	544	1730	AAT	0.0362	0.000342	0	NA
Bant	17	900	0.1_geneconv_fragment	183	0	544	1730	ACA	0.0254	0.000174	0	NA
Bant	17	900	0.1_geneconv_fragment	183	0	544	1730	ACC	0.00326	2.3e-05	0	NA
Bant	17	900	0.1_geneconv_fragment	183	0	544	1730	ACG	0.011	7.53e-05	0	NA
Bant	17	900	0.1_geneconv_fragment	183	0	544	1730	ACT	0.0135	0.000112	0	NA
Bant	17	900	0.1_geneconv_fragment	183	0	544	1730	AGA	0.0116	0.000101	0	NA
Bant	17	900	0.1_geneconv_fragment	183	0	544	1730	AGC	0.00591	3.62e-05	0	NA
Bant	17	900	0.1_geneconv_fragment	183	0	544	1730	AGG	0.00348	2.59e-05	0	NA
Bant	17	900	0.1_geneconv_fragment	183	0	544	1730	AGT	0.0153	0.000103	0	NA
Bant	17	900	0.1_geneconv_fragment	183	0	544	1730	ATA	0.0219	0.000277	0	NA
Bant	17	900	0.1_geneconv_fragment	183	0	544	1730	ATC	0.0126	0.000107	0	NA
Bant	17	900	0.1_geneconv_fragment	183	0	544	1730	ATG	0.0287	0.000206	0	NA
Bant	17	900	0.1_geneconv_fragment	183	0	544	1730	ATT	0.0483	0.000407	0	NA
Bant	17	900	0.1_geneconv_fragment	183	0	544	1730	CAA	0.0293	0.0003	0	NA
Bant	17	900	0.1_geneconv_fragment	183	0	544	1730	CAC	0.00455	2.98e-05	0	NA
Bant	17	900	0.1_geneconv_fragment	183	0	544	1730	CAG	0.00721	5.05e-05	0	NA
Bant	17	900	0.1_geneconv_fragment	183	0	544	1730	CAT	0.0163	0.000138	0	NA
Bant	17	900	0.1_geneconv_fragment	183	0	544	1730	CCA	0.0141	0.000104	0	NA
Bant	17	900	0.1_geneconv_fragment	183	0	544	1730	CCC	0.00148	1.01e-05	0	NA
Bant	17	900	0.1_geneconv_fragment	183	0	544	1730	CCG	0.00591	3.96e-05	0	NA
Bant	17	900	0.1_geneconv_fragment	183	0	544	1730	CCT	0.00941	6.79e-05	0	NA
Bant	17	900	0.1_geneconv_fragment	183	0	544	1730	CGA	0.00563	3.7e-05	0	NA
Bant	17	900	0.1_geneconv_fragment	183	0	544	1730	CGC	0.00394	2.88e-05	0	NA
Bant	17	900	0.1_geneconv_fragment	183	0	544	1730	CGG	0.00155	9.05e-06	0	NA
Bant	17	900	0.1_geneconv_fragment	183	0	544	1730	CGT	0.0118	0.000139	0	NA
Bant	17	900	0.1_geneconv_fragment	183	0	544	1730	CTA	0.0111	6.91e-05	0	NA
Bant	17	900	0.1_geneconv_fragment	183	0	544	1730	CTC	0.00417	3.53e-05	0	NA
Bant	17	900	0.1_geneconv_fragment	183	0	544	1730	CTG	0.00366	2.61e-05	0	NA
Bant	17	900	0.1_geneconv_fragment	183	0	544	1730	CTT	0.0172	0.000127	0	NA
Bant	17	900	0.1_geneconv_fragment	183	0	544	1730	GAA	0.0566	0.000717	0	NA
Bant	17	900	0.1_geneconv_fragment	183	0	544	1730	GAC	0.00867	6.07e-05	0	NA
Bant	17	900	0.1_geneconv_fragment	183	0	544	1730	GAG	0.019	0.000164	0	NA
Bant	17	900	0.1_geneconv_fragment	183	0	544	1730	GAT	0.0375	0.000326	0	NA
Bant	17	900	0.1_geneconv_fragment	183	0	544	1730	GCA	0.0251	0.00022	0	NA
Bant	17	900	0.1_geneconv_fragment	183	0	544	1730	GCC	0.00394	2.37e-05	0	NA
Bant	17	900	0.1_geneconv_fragment	183	0	544	1730	GCG	0.0105	7.8e-05	0	NA
Bant	17	900	0.1_geneconv_fragment	183	0	544	1730	GCT	0.0194	0.00016	0	NA
Bant	17	900	0.1_geneconv_fragment	183	0	544	1730	GGA	0.0226	0.00017	0	NA
Bant	17	900	0.1_geneconv_fragment	183	0	544	1730	GGC	0.00721	4.97e-05	0	NA
Bant	17	900	0.1_geneconv_fragment	183	0	544	1730	GGG	0.00918	5.51e-05	0	NA
Bant	17	900	0.1_geneconv_fragment	183	0	544	1730	GGT	0.0214	0.000205	0	NA
Bant	17	900	0.1_geneconv_fragment	183	0	544	1730	GTA	0.0283	0.00022	0	NA
Bant	17	900	0.1_geneconv_fragment	183	0	544	1730	GTC	0.00536	3.29e-05	0	NA
Bant	17	900	0.1_geneconv_fragment	183	0	544	1730	GTG	0.011	7.34e-05	0	NA
Bant	17	900	0.1_geneconv_fragment	183	0	544	1730	GTT	0.0245	0.000167	0	NA
Bant	17	900	0.1_geneconv_fragment	183	0	544	1730	TAC	0.00956	6.59e-05	0	NA
Bant	17	900	0.1_geneconv_fragment	183	0	544	1730	TAT	0.0305	0.000278	0	NA
Bant	17	900	0.1_geneconv_fragment	183	0	544	1730	TCA	0.0143	8.32e-05	0	NA
Bant	17	900	0.1_geneconv_fragment	183	0	544	1730	TCC	0.00351	2.57e-05	0	NA
Bant	17	900	0.1_geneconv_fragment	183	0	544	1730	TCG	0.00449	2.46e-05	0	NA
Bant	17	900	0.1_geneconv_fragment	183	0	544	1730	TCT	0.0151	0.000106	0	NA
Bant	17	900	0.1_geneconv_fragment	183	0	544	1730	TGC	0.0026	2.24e-05	0	NA
Bant	17	900	0.1_geneconv_fragment	183	0	544	1730	TGG	0.0112	0.000107	0	NA
Bant	17	900	0.1_geneconv_fragment	183	0	544	1730	TGT	0.00772	8.87e-05	0	NA
Bant	17	900	0.1_geneconv_fragment	183	0	544	1730	TTA	0.0466	0.000373	0	NA
Bant	17	900	0.1_geneconv_fragment	183	0	544	1730	TTC	0.013	0.000129	0	NA
Bant	17	900	0.1_geneconv_fragment	183	0	544	1730	TTG	0.0117	9.77e-05	0	NA
Bant	17	900	0.1_geneconv_fragment	183	0	544	1730	TTT	0.0361	0.000406	0	NA
Bant	17	900	0.5_geneconv_fragment	183	0	544	1730	mean_GC.	0.348	0.00148	0	NA
Bant	17	900	0.5_geneconv_fragment	183	0	544	1730	mean_GC1	0.457	0.00466	0	NA
Bant	17	900	0.5_geneconv_fragment	183	0	544	1730	mean_GC2	0.322	0.0032	0	NA
Bant	17	900	0.5_geneconv_fragment	183	0	544	1730	mean_GC3	0.263	0.00247	0	NA
Bant	17	900	0.5_geneconv_fragment	183	0	544	1730	fopAU	0.123	0.00162	0	NA
Bant	17	900	0.5_geneconv_fragment	183	0	544	1730	fnopAU	0.609	0.00345	0	NA
Bant	17	900	0.5_geneconv_fragment	183	0	544	1730	fnbiAU	NA	NA	0	NA
Bant	17	900	0.5_geneconv_fragment	183	0	544	1730	fopGC	0.0652	0.000918	0	NA
Bant	17	900	0.5_geneconv_fragment	183	0	544	1730	fnopGC	0.197	0.00217	0	NA
Bant	17	900	0.5_geneconv_fragment	183	0	544	1730	fnbiGC	NA	NA	0	NA
Bant	17	900	0.5_geneconv_fragment	183	0	544	1730	AAA	0.0592	0.000579	0	NA
Bant	17	900	0.5_geneconv_fragment	183	0	544	1730	AAC	0.0129	0.000101	0	NA
Bant	17	900	0.5_geneconv_fragment	183	0	544	1730	AAG	0.0208	0.000191	0	NA
Bant	17	900	0.5_geneconv_fragment	183	0	544	1730	AAT	0.0362	0.000342	0	NA
Bant	17	900	0.5_geneconv_fragment	183	0	544	1730	ACA	0.0254	0.000174	0	NA
Bant	17	900	0.5_geneconv_fragment	183	0	544	1730	ACC	0.00326	2.3e-05	0	NA
Bant	17	900	0.5_geneconv_fragment	183	0	544	1730	ACG	0.011	7.53e-05	0	NA
Bant	17	900	0.5_geneconv_fragment	183	0	544	1730	ACT	0.0135	0.000112	0	NA
Bant	17	900	0.5_geneconv_fragment	183	0	544	1730	AGA	0.0116	0.000101	0	NA
Bant	17	900	0.5_geneconv_fragment	183	0	544	1730	AGC	0.00591	3.62e-05	0	NA
Bant	17	900	0.5_geneconv_fragment	183	0	544	1730	AGG	0.00348	2.59e-05	0	NA
Bant	17	900	0.5_geneconv_fragment	183	0	544	1730	AGT	0.0153	0.000103	0	NA
Bant	17	900	0.5_geneconv_fragment	183	0	544	1730	ATA	0.0219	0.000277	0	NA
Bant	17	900	0.5_geneconv_fragment	183	0	544	1730	ATC	0.0126	0.000107	0	NA
Bant	17	900	0.5_geneconv_fragment	183	0	544	1730	ATG	0.0287	0.000206	0	NA
Bant	17	900	0.5_geneconv_fragment	183	0	544	1730	ATT	0.0483	0.000407	0	NA
Bant	17	900	0.5_geneconv_fragment	183	0	544	1730	CAA	0.0293	0.0003	0	NA
Bant	17	900	0.5_geneconv_fragment	183	0	544	1730	CAC	0.00455	2.98e-05	0	NA
Bant	17	900	0.5_geneconv_fragment	183	0	544	1730	CAG	0.00721	5.05e-05	0	NA
Bant	17	900	0.5_geneconv_fragment	183	0	544	1730	CAT	0.0163	0.000138	0	NA
Bant	17	900	0.5_geneconv_fragment	183	0	544	1730	CCA	0.0141	0.000104	0	NA
Bant	17	900	0.5_geneconv_fragment	183	0	544	1730	CCC	0.00148	1.01e-05	0	NA
Bant	17	900	0.5_geneconv_fragment	183	0	544	1730	CCG	0.00591	3.96e-05	0	NA
Bant	17	900	0.5_geneconv_fragment	183	0	544	1730	CCT	0.00941	6.79e-05	0	NA
Bant	17	900	0.5_geneconv_fragment	183	0	544	1730	CGA	0.00563	3.7e-05	0	NA
Bant	17	900	0.5_geneconv_fragment	183	0	544	1730	CGC	0.00394	2.88e-05	0	NA
Bant	17	900	0.5_geneconv_fragment	183	0	544	1730	CGG	0.00155	9.05e-06	0	NA
Bant	17	900	0.5_geneconv_fragment	183	0	544	1730	CGT	0.0118	0.000139	0	NA
Bant	17	900	0.5_geneconv_fragment	183	0	544	1730	CTA	0.0111	6.91e-05	0	NA
Bant	17	900	0.5_geneconv_fragment	183	0	544	1730	CTC	0.00417	3.53e-05	0	NA
Bant	17	900	0.5_geneconv_fragment	183	0	544	1730	CTG	0.00366	2.61e-05	0	NA
Bant	17	900	0.5_geneconv_fragment	183	0	544	1730	CTT	0.0172	0.000127	0	NA
Bant	17	900	0.5_geneconv_fragment	183	0	544	1730	GAA	0.0566	0.000717	0	NA
Bant	17	900	0.5_geneconv_fragment	183	0	544	1730	GAC	0.00867	6.07e-05	0	NA
Bant	17	900	0.5_geneconv_fragment	183	0	544	1730	GAG	0.019	0.000164	0	NA
Bant	17	900	0.5_geneconv_fragment	183	0	544	1730	GAT	0.0375	0.000326	0	NA
Bant	17	900	0.5_geneconv_fragment	183	0	544	1730	GCA	0.0251	0.00022	0	NA
Bant	17	900	0.5_geneconv_fragment	183	0	544	1730	GCC	0.00394	2.37e-05	0	NA
Bant	17	900	0.5_geneconv_fragment	183	0	544	1730	GCG	0.0105	7.8e-05	0	NA
Bant	17	900	0.5_geneconv_fragment	183	0	544	1730	GCT	0.0194	0.00016	0	NA
Bant	17	900	0.5_geneconv_fragment	183	0	544	1730	GGA	0.0226	0.00017	0	NA
Bant	17	900	0.5_geneconv_fragment	183	0	544	1730	GGC	0.00721	4.97e-05	0	NA
Bant	17	900	0.5_geneconv_fragment	183	0	544	1730	GGG	0.00918	5.51e-05	0	NA
Bant	17	900	0.5_geneconv_fragment	183	0	544	1730	GGT	0.0214	0.000205	0	NA
Bant	17	900	0.5_geneconv_fragment	183	0	544	1730	GTA	0.0283	0.00022	0	NA
Bant	17	900	0.5_geneconv_fragment	183	0	544	1730	GTC	0.00536	3.29e-05	0	NA
Bant	17	900	0.5_geneconv_fragment	183	0	544	1730	GTG	0.011	7.34e-05	0	NA
Bant	17	900	0.5_geneconv_fragment	183	0	544	1730	GTT	0.0245	0.000167	0	NA
Bant	17	900	0.5_geneconv_fragment	183	0	544	1730	TAC	0.00956	6.59e-05	0	NA
Bant	17	900	0.5_geneconv_fragment	183	0	544	1730	TAT	0.0305	0.000278	0	NA
Bant	17	900	0.5_geneconv_fragment	183	0	544	1730	TCA	0.0143	8.32e-05	0	NA
Bant	17	900	0.5_geneconv_fragment	183	0	544	1730	TCC	0.00351	2.57e-05	0	NA
Bant	17	900	0.5_geneconv_fragment	183	0	544	1730	TCG	0.00449	2.46e-05	0	NA
Bant	17	900	0.5_geneconv_fragment	183	0	544	1730	TCT	0.0151	0.000106	0	NA
Bant	17	900	0.5_geneconv_fragment	183	0	544	1730	TGC	0.0026	2.24e-05	0	NA
Bant	17	900	0.5_geneconv_fragment	183	0	544	1730	TGG	0.0112	0.000107	0	NA
Bant	17	900	0.5_geneconv_fragment	183	0	544	1730	TGT	0.00772	8.87e-05	0	NA
Bant	17	900	0.5_geneconv_fragment	183	0	544	1730	TTA	0.0466	0.000373	0	NA
Bant	17	900	0.5_geneconv_fragment	183	0	544	1730	TTC	0.013	0.000129	0	NA
Bant	17	900	0.5_geneconv_fragment	183	0	544	1730	TTG	0.0117	9.77e-05	0	NA
Bant	17	900	0.5_geneconv_fragment	183	0	544	1730	TTT	0.0361	0.000406	0	NA
Bant	17	900	any_polymorphic_geneconv_fragment	183	544	0	1730	mean_GC.	0.348	0.00148	-0.00929	9e-05
Bant	17	900	any_polymorphic_geneconv_fragment	183	544	0	1730	mean_GC1	0.457	0.00466	-0.0249	4.12e-08
Bant	17	900	any_polymorphic_geneconv_fragment	183	544	0	1730	mean_GC2	0.322	0.0032	-0.00554	0.122
Bant	17	900	any_polymorphic_geneconv_fragment	183	544	0	1730	mean_GC3	0.263	0.00247	0.00259	0.408
Bant	17	900	any_polymorphic_geneconv_fragment	183	544	0	1730	fopAU	0.123	0.00162	-0.0125	1.75e-05
Bant	17	900	any_polymorphic_geneconv_fragment	183	544	0	1730	fnopAU	0.609	0.00345	0.00991	0.00685
Bant	17	900	any_polymorphic_geneconv_fragment	183	544	0	1730	fnbiAU	NA	NA	0	NA
Bant	17	900	any_polymorphic_geneconv_fragment	183	544	0	1730	fopGC	0.0652	0.000918	-0.00872	0.000215
Bant	17	900	any_polymorphic_geneconv_fragment	183	544	0	1730	fnopGC	0.197	0.00217	0.0111	0.00117
Bant	17	900	any_polymorphic_geneconv_fragment	183	544	0	1730	fnbiGC	NA	NA	0	NA
Bant	17	900	any_polymorphic_geneconv_fragment	183	544	0	1730	AAA	0.0592	0.000579	0.000989	0.522
Bant	17	900	any_polymorphic_geneconv_fragment	183	544	0	1730	AAC	0.0129	0.000101	-0.00182	0.00254
Bant	17	900	any_polymorphic_geneconv_fragment	183	544	0	1730	AAG	0.0208	0.000191	0.00133	0.0897
Bant	17	900	any_polymorphic_geneconv_fragment	183	544	0	1730	AAT	0.0362	0.000342	0.00437	2.52e-05
Bant	17	900	any_polymorphic_geneconv_fragment	183	544	0	1730	ACA	0.0254	0.000174	-0.000283	0.731
Bant	17	900	any_polymorphic_geneconv_fragment	183	544	0	1730	ACC	0.00326	2.3e-05	0.000673	0.00227
Bant	17	900	any_polymorphic_geneconv_fragment	183	544	0	1730	ACG	0.011	7.53e-05	0.000789	0.188
Bant	17	900	any_polymorphic_geneconv_fragment	183	544	0	1730	ACT	0.0135	0.000112	0.000302	0.616
Bant	17	900	any_polymorphic_geneconv_fragment	183	544	0	1730	AGA	0.0116	0.000101	0.00173	0.000443
Bant	17	900	any_polymorphic_geneconv_fragment	183	544	0	1730	AGC	0.00591	3.62e-05	0.000191	0.562
Bant	17	900	any_polymorphic_geneconv_fragment	183	544	0	1730	AGG	0.00348	2.59e-05	0.000793	0.000439
Bant	17	900	any_polymorphic_geneconv_fragment	183	544	0	1730	AGT	0.0153	0.000103	0.00215	0.000285
Bant	17	900	any_polymorphic_geneconv_fragment	183	544	0	1730	ATA	0.0219	0.000277	0.005	1.04e-07
Bant	17	900	any_polymorphic_geneconv_fragment	183	544	0	1730	ATC	0.0126	0.000107	-0.00182	0.0063
Bant	17	900	any_polymorphic_geneconv_fragment	183	544	0	1730	ATG	0.0287	0.000206	0.00114	0.161
Bant	17	900	any_polymorphic_geneconv_fragment	183	544	0	1730	ATT	0.0483	0.000407	-0.00162	0.179
Bant	17	900	any_polymorphic_geneconv_fragment	183	544	0	1730	CAA	0.0293	0.0003	-0.000688	0.491
Bant	17	900	any_polymorphic_geneconv_fragment	183	544	0	1730	CAC	0.00455	2.98e-05	-0.000434	0.194
Bant	17	900	any_polymorphic_geneconv_fragment	183	544	0	1730	CAG	0.00721	5.05e-05	0.000459	0.242
Bant	17	900	any_polymorphic_geneconv_fragment	183	544	0	1730	CAT	0.0163	0.000138	-4.52e-05	0.952
Bant	17	900	any_polymorphic_geneconv_fragment	183	544	0	1730	CCA	0.0141	0.000104	-0.00161	0.0225
Bant	17	900	any_polymorphic_geneconv_fragment	183	544	0	1730	CCC	0.00148	1.01e-05	0.0002	0.169
Bant	17	900	any_polymorphic_geneconv_fragment	183	544	0	1730	CCG	0.00591	3.96e-05	0.000164	0.715
Bant	17	900	any_polymorphic_geneconv_fragment	183	544	0	1730	CCT	0.00941	6.79e-05	0.000165	0.722
Bant	17	900	any_polymorphic_geneconv_fragment	183	544	0	1730	CGA	0.00563	3.7e-05	0.000413	0.207
Bant	17	900	any_polymorphic_geneconv_fragment	183	544	0	1730	CGC	0.00394	2.88e-05	-0.00116	0.00157
Bant	17	900	any_polymorphic_geneconv_fragment	183	544	0	1730	CGG	0.00155	9.05e-06	0.000352	0.0236
Bant	17	900	any_polymorphic_geneconv_fragment	183	544	0	1730	CGT	0.0118	0.000139	-0.00581	6.88e-12
Bant	17	900	any_polymorphic_geneconv_fragment	183	544	0	1730	CTA	0.0111	6.91e-05	0.000796	0.0992
Bant	17	900	any_polymorphic_geneconv_fragment	183	544	0	1730	CTC	0.00417	3.53e-05	0.000801	0.0677
Bant	17	900	any_polymorphic_geneconv_fragment	183	544	0	1730	CTG	0.00366	2.61e-05	0.000517	0.0275
Bant	17	900	any_polymorphic_geneconv_fragment	183	544	0	1730	CTT	0.0172	0.000127	-4.61e-05	0.949
Bant	17	900	any_polymorphic_geneconv_fragment	183	544	0	1730	GAA	0.0566	0.000717	-0.00358	0.0476
Bant	17	900	any_polymorphic_geneconv_fragment	183	544	0	1730	GAC	0.00867	6.07e-05	-0.00206	3.12e-05
Bant	17	900	any_polymorphic_geneconv_fragment	183	544	0	1730	GAG	0.019	0.000164	-0.000681	0.42
Bant	17	900	any_polymorphic_geneconv_fragment	183	544	0	1730	GAT	0.0375	0.000326	-0.000988	0.411
Bant	17	900	any_polymorphic_geneconv_fragment	183	544	0	1730	GCA	0.0251	0.00022	-0.003	0.00616
Bant	17	900	any_polymorphic_geneconv_fragment	183	544	0	1730	GCC	0.00394	2.37e-05	5.35e-05	0.85
Bant	17	900	any_polymorphic_geneconv_fragment	183	544	0	1730	GCG	0.0105	7.8e-05	-0.000888	0.19
Bant	17	900	any_polymorphic_geneconv_fragment	183	544	0	1730	GCT	0.0194	0.00016	-0.00218	0.00892
Bant	17	900	any_polymorphic_geneconv_fragment	183	544	0	1730	GGA	0.0226	0.00017	0.000573	0.498
Bant	17	900	any_polymorphic_geneconv_fragment	183	544	0	1730	GGC	0.00721	4.97e-05	-0.000217	0.651
Bant	17	900	any_polymorphic_geneconv_fragment	183	544	0	1730	GGG	0.00918	5.51e-05	0.00125	0.00529
Bant	17	900	any_polymorphic_geneconv_fragment	183	544	0	1730	GGT	0.0214	0.000205	-0.00434	2.55e-05
Bant	17	900	any_polymorphic_geneconv_fragment	183	544	0	1730	GTA	0.0283	0.00022	-0.00232	0.00944
Bant	17	900	any_polymorphic_geneconv_fragment	183	544	0	1730	GTC	0.00536	3.29e-05	-8.63e-05	0.818
Bant	17	900	any_polymorphic_geneconv_fragment	183	544	0	1730	GTG	0.011	7.34e-05	0.000423	0.416
Bant	17	900	any_polymorphic_geneconv_fragment	183	544	0	1730	GTT	0.0245	0.000167	-0.000884	0.279
Bant	17	900	any_polymorphic_geneconv_fragment	183	544	0	1730	TAC	0.00956	6.59e-05	-0.00018	0.707
Bant	17	900	any_polymorphic_geneconv_fragment	183	544	0	1730	TAT	0.0305	0.000278	0.00263	0.0128
Bant	17	900	any_polymorphic_geneconv_fragment	183	544	0	1730	TCA	0.0143	8.32e-05	0.00118	0.031
Bant	17	900	any_polymorphic_geneconv_fragment	183	544	0	1730	TCC	0.00351	2.57e-05	0.000383	0.105
Bant	17	900	any_polymorphic_geneconv_fragment	183	544	0	1730	TCG	0.00449	2.46e-05	0.000563	0.0671
Bant	17	900	any_polymorphic_geneconv_fragment	183	544	0	1730	TCT	0.0151	0.000106	0.000438	0.46
Bant	17	900	any_polymorphic_geneconv_fragment	183	544	0	1730	TGC	0.0026	2.24e-05	0.000192	0.301
Bant	17	900	any_polymorphic_geneconv_fragment	183	544	0	1730	TGG	0.0112	0.000107	0.00113	0.0823
Bant	17	900	any_polymorphic_geneconv_fragment	183	544	0	1730	TGT	0.00772	8.87e-05	0.000181	0.655
Bant	17	900	any_polymorphic_geneconv_fragment	183	544	0	1730	TTA	0.0466	0.000373	-0.000698	0.544
Bant	17	900	any_polymorphic_geneconv_fragment	183	544	0	1730	TTC	0.013	0.000129	-0.00124	0.116
Bant	17	900	any_polymorphic_geneconv_fragment	183	544	0	1730	TTG	0.0117	9.77e-05	0.00159	0.00279
Bant	17	900	any_polymorphic_geneconv_fragment	183	544	0	1730	TTT	0.0361	0.000406	0.00456	0.00044
Bant	17	900	any_geneconv_fragment	183	544	0	1730	mean_GC.	0.348	0.00148	-0.00929	9e-05
Bant	17	900	any_geneconv_fragment	183	544	0	1730	mean_GC1	0.457	0.00466	-0.0249	4.12e-08
Bant	17	900	any_geneconv_fragment	183	544	0	1730	mean_GC2	0.322	0.0032	-0.00554	0.122
Bant	17	900	any_geneconv_fragment	183	544	0	1730	mean_GC3	0.263	0.00247	0.00259	0.408
Bant	17	900	any_geneconv_fragment	183	544	0	1730	fopAU	0.123	0.00162	-0.0125	1.75e-05
Bant	17	900	any_geneconv_fragment	183	544	0	1730	fnopAU	0.609	0.00345	0.00991	0.00685
Bant	17	900	any_geneconv_fragment	183	544	0	1730	fnbiAU	NA	NA	0	NA
Bant	17	900	any_geneconv_fragment	183	544	0	1730	fopGC	0.0652	0.000918	-0.00872	0.000215
Bant	17	900	any_geneconv_fragment	183	544	0	1730	fnopGC	0.197	0.00217	0.0111	0.00117
Bant	17	900	any_geneconv_fragment	183	544	0	1730	fnbiGC	NA	NA	0	NA
Bant	17	900	any_geneconv_fragment	183	544	0	1730	AAA	0.0592	0.000579	0.000989	0.522
Bant	17	900	any_geneconv_fragment	183	544	0	1730	AAC	0.0129	0.000101	-0.00182	0.00254
Bant	17	900	any_geneconv_fragment	183	544	0	1730	AAG	0.0208	0.000191	0.00133	0.0897
Bant	17	900	any_geneconv_fragment	183	544	0	1730	AAT	0.0362	0.000342	0.00437	2.52e-05
Bant	17	900	any_geneconv_fragment	183	544	0	1730	ACA	0.0254	0.000174	-0.000283	0.731
Bant	17	900	any_geneconv_fragment	183	544	0	1730	ACC	0.00326	2.3e-05	0.000673	0.00227
Bant	17	900	any_geneconv_fragment	183	544	0	1730	ACG	0.011	7.53e-05	0.000789	0.188
Bant	17	900	any_geneconv_fragment	183	544	0	1730	ACT	0.0135	0.000112	0.000302	0.616
Bant	17	900	any_geneconv_fragment	183	544	0	1730	AGA	0.0116	0.000101	0.00173	0.000443
Bant	17	900	any_geneconv_fragment	183	544	0	1730	AGC	0.00591	3.62e-05	0.000191	0.562
Bant	17	900	any_geneconv_fragment	183	544	0	1730	AGG	0.00348	2.59e-05	0.000793	0.000439
Bant	17	900	any_geneconv_fragment	183	544	0	1730	AGT	0.0153	0.000103	0.00215	0.000285
Bant	17	900	any_geneconv_fragment	183	544	0	1730	ATA	0.0219	0.000277	0.005	1.04e-07
Bant	17	900	any_geneconv_fragment	183	544	0	1730	ATC	0.0126	0.000107	-0.00182	0.0063
Bant	17	900	any_geneconv_fragment	183	544	0	1730	ATG	0.0287	0.000206	0.00114	0.161
Bant	17	900	any_geneconv_fragment	183	544	0	1730	ATT	0.0483	0.000407	-0.00162	0.179
Bant	17	900	any_geneconv_fragment	183	544	0	1730	CAA	0.0293	0.0003	-0.000688	0.491
Bant	17	900	any_geneconv_fragment	183	544	0	1730	CAC	0.00455	2.98e-05	-0.000434	0.194
Bant	17	900	any_geneconv_fragment	183	544	0	1730	CAG	0.00721	5.05e-05	0.000459	0.242
Bant	17	900	any_geneconv_fragment	183	544	0	1730	CAT	0.0163	0.000138	-4.52e-05	0.952
Bant	17	900	any_geneconv_fragment	183	544	0	1730	CCA	0.0141	0.000104	-0.00161	0.0225
Bant	17	900	any_geneconv_fragment	183	544	0	1730	CCC	0.00148	1.01e-05	0.0002	0.169
Bant	17	900	any_geneconv_fragment	183	544	0	1730	CCG	0.00591	3.96e-05	0.000164	0.715
Bant	17	900	any_geneconv_fragment	183	544	0	1730	CCT	0.00941	6.79e-05	0.000165	0.722
Bant	17	900	any_geneconv_fragment	183	544	0	1730	CGA	0.00563	3.7e-05	0.000413	0.207
Bant	17	900	any_geneconv_fragment	183	544	0	1730	CGC	0.00394	2.88e-05	-0.00116	0.00157
Bant	17	900	any_geneconv_fragment	183	544	0	1730	CGG	0.00155	9.05e-06	0.000352	0.0236
Bant	17	900	any_geneconv_fragment	183	544	0	1730	CGT	0.0118	0.000139	-0.00581	6.88e-12
Bant	17	900	any_geneconv_fragment	183	544	0	1730	CTA	0.0111	6.91e-05	0.000796	0.0992
Bant	17	900	any_geneconv_fragment	183	544	0	1730	CTC	0.00417	3.53e-05	0.000801	0.0677
Bant	17	900	any_geneconv_fragment	183	544	0	1730	CTG	0.00366	2.61e-05	0.000517	0.0275
Bant	17	900	any_geneconv_fragment	183	544	0	1730	CTT	0.0172	0.000127	-4.61e-05	0.949
Bant	17	900	any_geneconv_fragment	183	544	0	1730	GAA	0.0566	0.000717	-0.00358	0.0476
Bant	17	900	any_geneconv_fragment	183	544	0	1730	GAC	0.00867	6.07e-05	-0.00206	3.12e-05
Bant	17	900	any_geneconv_fragment	183	544	0	1730	GAG	0.019	0.000164	-0.000681	0.42
Bant	17	900	any_geneconv_fragment	183	544	0	1730	GAT	0.0375	0.000326	-0.000988	0.411
Bant	17	900	any_geneconv_fragment	183	544	0	1730	GCA	0.0251	0.00022	-0.003	0.00616
Bant	17	900	any_geneconv_fragment	183	544	0	1730	GCC	0.00394	2.37e-05	5.35e-05	0.85
Bant	17	900	any_geneconv_fragment	183	544	0	1730	GCG	0.0105	7.8e-05	-0.000888	0.19
Bant	17	900	any_geneconv_fragment	183	544	0	1730	GCT	0.0194	0.00016	-0.00218	0.00892
Bant	17	900	any_geneconv_fragment	183	544	0	1730	GGA	0.0226	0.00017	0.000573	0.498
Bant	17	900	any_geneconv_fragment	183	544	0	1730	GGC	0.00721	4.97e-05	-0.000217	0.651
Bant	17	900	any_geneconv_fragment	183	544	0	1730	GGG	0.00918	5.51e-05	0.00125	0.00529
Bant	17	900	any_geneconv_fragment	183	544	0	1730	GGT	0.0214	0.000205	-0.00434	2.55e-05
Bant	17	900	any_geneconv_fragment	183	544	0	1730	GTA	0.0283	0.00022	-0.00232	0.00944
Bant	17	900	any_geneconv_fragment	183	544	0	1730	GTC	0.00536	3.29e-05	-8.63e-05	0.818
Bant	17	900	any_geneconv_fragment	183	544	0	1730	GTG	0.011	7.34e-05	0.000423	0.416
Bant	17	900	any_geneconv_fragment	183	544	0	1730	GTT	0.0245	0.000167	-0.000884	0.279
Bant	17	900	any_geneconv_fragment	183	544	0	1730	TAC	0.00956	6.59e-05	-0.00018	0.707
Bant	17	900	any_geneconv_fragment	183	544	0	1730	TAT	0.0305	0.000278	0.00263	0.0128
Bant	17	900	any_geneconv_fragment	183	544	0	1730	TCA	0.0143	8.32e-05	0.00118	0.031
Bant	17	900	any_geneconv_fragment	183	544	0	1730	TCC	0.00351	2.57e-05	0.000383	0.105
Bant	17	900	any_geneconv_fragment	183	544	0	1730	TCG	0.00449	2.46e-05	0.000563	0.0671
Bant	17	900	any_geneconv_fragment	183	544	0	1730	TCT	0.0151	0.000106	0.000438	0.46
Bant	17	900	any_geneconv_fragment	183	544	0	1730	TGC	0.0026	2.24e-05	0.000192	0.301
Bant	17	900	any_geneconv_fragment	183	544	0	1730	TGG	0.0112	0.000107	0.00113	0.0823
Bant	17	900	any_geneconv_fragment	183	544	0	1730	TGT	0.00772	8.87e-05	0.000181	0.655
Bant	17	900	any_geneconv_fragment	183	544	0	1730	TTA	0.0466	0.000373	-0.000698	0.544
Bant	17	900	any_geneconv_fragment	183	544	0	1730	TTC	0.013	0.000129	-0.00124	0.116
Bant	17	900	any_geneconv_fragment	183	544	0	1730	TTG	0.0117	9.77e-05	0.00159	0.00279
Bant	17	900	any_geneconv_fragment	183	544	0	1730	TTT	0.0361	0.000406	0.00456	0.00044
Bmal	9	300	phi_pvalue	0	425	1012	1482	mean_GC.	0.673	0.00299	0	NA
Bmal	9	300	phi_pvalue	0	425	1012	1482	mean_GC1	0.677	0.00426	0	NA
Bmal	9	300	phi_pvalue	0	425	1012	1482	mean_GC2	0.51	0.00767	0	NA
Bmal	9	300	phi_pvalue	0	425	1012	1482	mean_GC3	0.83	0.00971	0	NA
Bmal	9	300	phi_pvalue	0	425	1012	1482	fopAU	0.0618	0.00146	0	NA
Bmal	9	300	phi_pvalue	0	425	1012	1482	fnopAU	0.103	0.00475	0	NA
Bmal	9	300	phi_pvalue	0	425	1012	1482	fnbiAU	NA	NA	0	NA
Bmal	9	300	phi_pvalue	0	425	1012	1482	fopGC	0.131	0.00145	0	NA
Bmal	9	300	phi_pvalue	0	425	1012	1482	fnopGC	0.698	0.00753	0	NA
Bmal	9	300	phi_pvalue	0	425	1012	1482	fnbiGC	NA	NA	0	NA
Bmal	9	300	phi_pvalue	0	425	1012	1482	AAA	0.00614	8.39e-05	0	NA
Bmal	9	300	phi_pvalue	0	425	1012	1482	AAC	0.018	0.000162	0	NA
Bmal	9	300	phi_pvalue	0	425	1012	1482	AAG	0.0222	0.00036	0	NA
Bmal	9	300	phi_pvalue	0	425	1012	1482	AAT	0.00629	6.35e-05	0	NA
Bmal	9	300	phi_pvalue	0	425	1012	1482	ACA	0.00258	2.6e-05	0	NA
Bmal	9	300	phi_pvalue	0	425	1012	1482	ACC	0.0131	8.81e-05	0	NA
Bmal	9	300	phi_pvalue	0	425	1012	1482	ACG	0.0311	0.000232	0	NA
Bmal	9	300	phi_pvalue	0	425	1012	1482	ACT	0.00169	1.44e-05	0	NA
Bmal	9	300	phi_pvalue	0	425	1012	1482	AGA	0.00149	1.69e-05	0	NA
Bmal	9	300	phi_pvalue	0	425	1012	1482	AGC	0.0156	0.000103	0	NA
Bmal	9	300	phi_pvalue	0	425	1012	1482	AGG	0.00276	2.88e-05	0	NA
Bmal	9	300	phi_pvalue	0	425	1012	1482	AGT	0.00182	1.74e-05	0	NA
Bmal	9	300	phi_pvalue	0	425	1012	1482	ATA	0.0015	1.87e-05	0	NA
Bmal	9	300	phi_pvalue	0	425	1012	1482	ATC	0.0341	0.000301	0	NA
Bmal	9	300	phi_pvalue	0	425	1012	1482	ATG	0.0222	0.000167	0	NA
Bmal	9	300	phi_pvalue	0	425	1012	1482	ATT	0.00644	7.6e-05	0	NA
Bmal	9	300	phi_pvalue	0	425	1012	1482	CAA	0.00763	7e-05	0	NA
Bmal	9	300	phi_pvalue	0	425	1012	1482	CAC	0.0152	0.000118	0	NA
Bmal	9	300	phi_pvalue	0	425	1012	1482	CAG	0.0221	0.000228	0	NA
Bmal	9	300	phi_pvalue	0	425	1012	1482	CAT	0.00975	9.01e-05	0	NA
Bmal	9	300	phi_pvalue	0	425	1012	1482	CCA	0.00241	2.66e-05	0	NA
Bmal	9	300	phi_pvalue	0	425	1012	1482	CCC	0.013	0.000102	0	NA
Bmal	9	300	phi_pvalue	0	425	1012	1482	CCG	0.0382	0.000344	0	NA
Bmal	9	300	phi_pvalue	0	425	1012	1482	CCT	0.00272	2.65e-05	0	NA
Bmal	9	300	phi_pvalue	0	425	1012	1482	CGA	0.00785	0.000167	0	NA
Bmal	9	300	phi_pvalue	0	425	1012	1482	CGC	0.054	0.000659	0	NA
Bmal	9	300	phi_pvalue	0	425	1012	1482	CGG	0.0207	0.000288	0	NA
Bmal	9	300	phi_pvalue	0	425	1012	1482	CGT	0.00829	0.000117	0	NA
Bmal	9	300	phi_pvalue	0	425	1012	1482	CTA	0.0014	1.21e-05	0	NA
Bmal	9	300	phi_pvalue	0	425	1012	1482	CTC	0.0368	0.00041	0	NA
Bmal	9	300	phi_pvalue	0	425	1012	1482	CTG	0.0377	0.000436	0	NA
Bmal	9	300	phi_pvalue	0	425	1012	1482	CTT	0.00516	5.44e-05	0	NA
Bmal	9	300	phi_pvalue	0	425	1012	1482	GAA	0.0188	0.000191	0	NA
Bmal	9	300	phi_pvalue	0	425	1012	1482	GAC	0.0358	0.000333	0	NA
Bmal	9	300	phi_pvalue	0	425	1012	1482	GAG	0.0274	0.00027	0	NA
Bmal	9	300	phi_pvalue	0	425	1012	1482	GAT	0.0177	0.000132	0	NA
Bmal	9	300	phi_pvalue	0	425	1012	1482	GCA	0.0107	0.000126	0	NA
Bmal	9	300	phi_pvalue	0	425	1012	1482	GCC	0.0369	0.000381	0	NA
Bmal	9	300	phi_pvalue	0	425	1012	1482	GCG	0.0909	0.00128	0	NA
Bmal	9	300	phi_pvalue	0	425	1012	1482	GCT	0.00595	8.38e-05	0	NA
Bmal	9	300	phi_pvalue	0	425	1012	1482	GGA	0.00504	5.91e-05	0	NA
Bmal	9	300	phi_pvalue	0	425	1012	1482	GGC	0.0588	0.00062	0	NA
Bmal	9	300	phi_pvalue	0	425	1012	1482	GGG	0.0111	9.5e-05	0	NA
Bmal	9	300	phi_pvalue	0	425	1012	1482	GGT	0.00528	6.1e-05	0	NA
Bmal	9	300	phi_pvalue	0	425	1012	1482	GTA	0.00241	2.04e-05	0	NA
Bmal	9	300	phi_pvalue	0	425	1012	1482	GTC	0.0314	0.000245	0	NA
Bmal	9	300	phi_pvalue	0	425	1012	1482	GTG	0.0313	0.000252	0	NA
Bmal	9	300	phi_pvalue	0	425	1012	1482	GTT	0.00519	6.36e-05	0	NA
Bmal	9	300	phi_pvalue	0	425	1012	1482	TAC	0.0139	0.000105	0	NA
Bmal	9	300	phi_pvalue	0	425	1012	1482	TAT	0.00768	5.54e-05	0	NA
Bmal	9	300	phi_pvalue	0	425	1012	1482	TCA	0.00242	3.31e-05	0	NA
Bmal	9	300	phi_pvalue	0	425	1012	1482	TCC	0.00748	6.23e-05	0	NA
Bmal	9	300	phi_pvalue	0	425	1012	1482	TCG	0.0265	0.000201	0	NA
Bmal	9	300	phi_pvalue	0	425	1012	1482	TCT	0.00158	1.79e-05	0	NA
Bmal	9	300	phi_pvalue	0	425	1012	1482	TGC	0.0114	0.00013	0	NA
Bmal	9	300	phi_pvalue	0	425	1012	1482	TGG	0.0132	0.000123	0	NA
Bmal	9	300	phi_pvalue	0	425	1012	1482	TGT	0.00167	1.99e-05	0	NA
Bmal	9	300	phi_pvalue	0	425	1012	1482	TTA	0.000855	1.24e-05	0	NA
Bmal	9	300	phi_pvalue	0	425	1012	1482	TTC	0.0286	0.000251	0	NA
Bmal	9	300	phi_pvalue	0	425	1012	1482	TTG	0.00839	8.57e-05	0	NA
Bmal	9	300	phi_pvalue	0	425	1012	1482	TTT	0.00619	8.44e-05	0	NA
Bmal	9	300	nss_pvalue	0	425	1012	1482	mean_GC.	0.673	0.00299	0	NA
Bmal	9	300	nss_pvalue	0	425	1012	1482	mean_GC1	0.677	0.00426	0	NA
Bmal	9	300	nss_pvalue	0	425	1012	1482	mean_GC2	0.51	0.00767	0	NA
Bmal	9	300	nss_pvalue	0	425	1012	1482	mean_GC3	0.83	0.00971	0	NA
Bmal	9	300	nss_pvalue	0	425	1012	1482	fopAU	0.0618	0.00146	0	NA
Bmal	9	300	nss_pvalue	0	425	1012	1482	fnopAU	0.103	0.00475	0	NA
Bmal	9	300	nss_pvalue	0	425	1012	1482	fnbiAU	NA	NA	0	NA
Bmal	9	300	nss_pvalue	0	425	1012	1482	fopGC	0.131	0.00145	0	NA
Bmal	9	300	nss_pvalue	0	425	1012	1482	fnopGC	0.698	0.00753	0	NA
Bmal	9	300	nss_pvalue	0	425	1012	1482	fnbiGC	NA	NA	0	NA
Bmal	9	300	nss_pvalue	0	425	1012	1482	AAA	0.00614	8.39e-05	0	NA
Bmal	9	300	nss_pvalue	0	425	1012	1482	AAC	0.018	0.000162	0	NA
Bmal	9	300	nss_pvalue	0	425	1012	1482	AAG	0.0222	0.00036	0	NA
Bmal	9	300	nss_pvalue	0	425	1012	1482	AAT	0.00629	6.35e-05	0	NA
Bmal	9	300	nss_pvalue	0	425	1012	1482	ACA	0.00258	2.6e-05	0	NA
Bmal	9	300	nss_pvalue	0	425	1012	1482	ACC	0.0131	8.81e-05	0	NA
Bmal	9	300	nss_pvalue	0	425	1012	1482	ACG	0.0311	0.000232	0	NA
Bmal	9	300	nss_pvalue	0	425	1012	1482	ACT	0.00169	1.44e-05	0	NA
Bmal	9	300	nss_pvalue	0	425	1012	1482	AGA	0.00149	1.69e-05	0	NA
Bmal	9	300	nss_pvalue	0	425	1012	1482	AGC	0.0156	0.000103	0	NA
Bmal	9	300	nss_pvalue	0	425	1012	1482	AGG	0.00276	2.88e-05	0	NA
Bmal	9	300	nss_pvalue	0	425	1012	1482	AGT	0.00182	1.74e-05	0	NA
Bmal	9	300	nss_pvalue	0	425	1012	1482	ATA	0.0015	1.87e-05	0	NA
Bmal	9	300	nss_pvalue	0	425	1012	1482	ATC	0.0341	0.000301	0	NA
Bmal	9	300	nss_pvalue	0	425	1012	1482	ATG	0.0222	0.000167	0	NA
Bmal	9	300	nss_pvalue	0	425	1012	1482	ATT	0.00644	7.6e-05	0	NA
Bmal	9	300	nss_pvalue	0	425	1012	1482	CAA	0.00763	7e-05	0	NA
Bmal	9	300	nss_pvalue	0	425	1012	1482	CAC	0.0152	0.000118	0	NA
Bmal	9	300	nss_pvalue	0	425	1012	1482	CAG	0.0221	0.000228	0	NA
Bmal	9	300	nss_pvalue	0	425	1012	1482	CAT	0.00975	9.01e-05	0	NA
Bmal	9	300	nss_pvalue	0	425	1012	1482	CCA	0.00241	2.66e-05	0	NA
Bmal	9	300	nss_pvalue	0	425	1012	1482	CCC	0.013	0.000102	0	NA
Bmal	9	300	nss_pvalue	0	425	1012	1482	CCG	0.0382	0.000344	0	NA
Bmal	9	300	nss_pvalue	0	425	1012	1482	CCT	0.00272	2.65e-05	0	NA
Bmal	9	300	nss_pvalue	0	425	1012	1482	CGA	0.00785	0.000167	0	NA
Bmal	9	300	nss_pvalue	0	425	1012	1482	CGC	0.054	0.000659	0	NA
Bmal	9	300	nss_pvalue	0	425	1012	1482	CGG	0.0207	0.000288	0	NA
Bmal	9	300	nss_pvalue	0	425	1012	1482	CGT	0.00829	0.000117	0	NA
Bmal	9	300	nss_pvalue	0	425	1012	1482	CTA	0.0014	1.21e-05	0	NA
Bmal	9	300	nss_pvalue	0	425	1012	1482	CTC	0.0368	0.00041	0	NA
Bmal	9	300	nss_pvalue	0	425	1012	1482	CTG	0.0377	0.000436	0	NA
Bmal	9	300	nss_pvalue	0	425	1012	1482	CTT	0.00516	5.44e-05	0	NA
Bmal	9	300	nss_pvalue	0	425	1012	1482	GAA	0.0188	0.000191	0	NA
Bmal	9	300	nss_pvalue	0	425	1012	1482	GAC	0.0358	0.000333	0	NA
Bmal	9	300	nss_pvalue	0	425	1012	1482	GAG	0.0274	0.00027	0	NA
Bmal	9	300	nss_pvalue	0	425	1012	1482	GAT	0.0177	0.000132	0	NA
Bmal	9	300	nss_pvalue	0	425	1012	1482	GCA	0.0107	0.000126	0	NA
Bmal	9	300	nss_pvalue	0	425	1012	1482	GCC	0.0369	0.000381	0	NA
Bmal	9	300	nss_pvalue	0	425	1012	1482	GCG	0.0909	0.00128	0	NA
Bmal	9	300	nss_pvalue	0	425	1012	1482	GCT	0.00595	8.38e-05	0	NA
Bmal	9	300	nss_pvalue	0	425	1012	1482	GGA	0.00504	5.91e-05	0	NA
Bmal	9	300	nss_pvalue	0	425	1012	1482	GGC	0.0588	0.00062	0	NA
Bmal	9	300	nss_pvalue	0	425	1012	1482	GGG	0.0111	9.5e-05	0	NA
Bmal	9	300	nss_pvalue	0	425	1012	1482	GGT	0.00528	6.1e-05	0	NA
Bmal	9	300	nss_pvalue	0	425	1012	1482	GTA	0.00241	2.04e-05	0	NA
Bmal	9	300	nss_pvalue	0	425	1012	1482	GTC	0.0314	0.000245	0	NA
Bmal	9	300	nss_pvalue	0	425	1012	1482	GTG	0.0313	0.000252	0	NA
Bmal	9	300	nss_pvalue	0	425	1012	1482	GTT	0.00519	6.36e-05	0	NA
Bmal	9	300	nss_pvalue	0	425	1012	1482	TAC	0.0139	0.000105	0	NA
Bmal	9	300	nss_pvalue	0	425	1012	1482	TAT	0.00768	5.54e-05	0	NA
Bmal	9	300	nss_pvalue	0	425	1012	1482	TCA	0.00242	3.31e-05	0	NA
Bmal	9	300	nss_pvalue	0	425	1012	1482	TCC	0.00748	6.23e-05	0	NA
Bmal	9	300	nss_pvalue	0	425	1012	1482	TCG	0.0265	0.000201	0	NA
Bmal	9	300	nss_pvalue	0	425	1012	1482	TCT	0.00158	1.79e-05	0	NA
Bmal	9	300	nss_pvalue	0	425	1012	1482	TGC	0.0114	0.00013	0	NA
Bmal	9	300	nss_pvalue	0	425	1012	1482	TGG	0.0132	0.000123	0	NA
Bmal	9	300	nss_pvalue	0	425	1012	1482	TGT	0.00167	1.99e-05	0	NA
Bmal	9	300	nss_pvalue	0	425	1012	1482	TTA	0.000855	1.24e-05	0	NA
Bmal	9	300	nss_pvalue	0	425	1012	1482	TTC	0.0286	0.000251	0	NA
Bmal	9	300	nss_pvalue	0	425	1012	1482	TTG	0.00839	8.57e-05	0	NA
Bmal	9	300	nss_pvalue	0	425	1012	1482	TTT	0.00619	8.44e-05	0	NA
Bmal	9	300	maxchi2_pvalue	3	422	1012	1482	mean_GC.	0.673	0.00299	0	NA
Bmal	9	300	maxchi2_pvalue	3	422	1012	1482	mean_GC1	0.677	0.00426	0	NA
Bmal	9	300	maxchi2_pvalue	3	422	1012	1482	mean_GC2	0.51	0.00767	0	NA
Bmal	9	300	maxchi2_pvalue	3	422	1012	1482	mean_GC3	0.83	0.00971	0	NA
Bmal	9	300	maxchi2_pvalue	3	422	1012	1482	fopAU	0.0618	0.00146	0	NA
Bmal	9	300	maxchi2_pvalue	3	422	1012	1482	fnopAU	0.103	0.00475	0	NA
Bmal	9	300	maxchi2_pvalue	3	422	1012	1482	fnbiAU	NA	NA	0	NA
Bmal	9	300	maxchi2_pvalue	3	422	1012	1482	fopGC	0.131	0.00145	0	NA
Bmal	9	300	maxchi2_pvalue	3	422	1012	1482	fnopGC	0.698	0.00753	0	NA
Bmal	9	300	maxchi2_pvalue	3	422	1012	1482	fnbiGC	NA	NA	0	NA
Bmal	9	300	maxchi2_pvalue	3	422	1012	1482	AAA	0.00614	8.39e-05	0	NA
Bmal	9	300	maxchi2_pvalue	3	422	1012	1482	AAC	0.018	0.000162	0	NA
Bmal	9	300	maxchi2_pvalue	3	422	1012	1482	AAG	0.0222	0.00036	0	NA
Bmal	9	300	maxchi2_pvalue	3	422	1012	1482	AAT	0.00629	6.35e-05	0	NA
Bmal	9	300	maxchi2_pvalue	3	422	1012	1482	ACA	0.00258	2.6e-05	0	NA
Bmal	9	300	maxchi2_pvalue	3	422	1012	1482	ACC	0.0131	8.81e-05	0	NA
Bmal	9	300	maxchi2_pvalue	3	422	1012	1482	ACG	0.0311	0.000232	0	NA
Bmal	9	300	maxchi2_pvalue	3	422	1012	1482	ACT	0.00169	1.44e-05	0	NA
Bmal	9	300	maxchi2_pvalue	3	422	1012	1482	AGA	0.00149	1.69e-05	0	NA
Bmal	9	300	maxchi2_pvalue	3	422	1012	1482	AGC	0.0156	0.000103	0	NA
Bmal	9	300	maxchi2_pvalue	3	422	1012	1482	AGG	0.00276	2.88e-05	0	NA
Bmal	9	300	maxchi2_pvalue	3	422	1012	1482	AGT	0.00182	1.74e-05	0	NA
Bmal	9	300	maxchi2_pvalue	3	422	1012	1482	ATA	0.0015	1.87e-05	0	NA
Bmal	9	300	maxchi2_pvalue	3	422	1012	1482	ATC	0.0341	0.000301	0	NA
Bmal	9	300	maxchi2_pvalue	3	422	1012	1482	ATG	0.0222	0.000167	0	NA
Bmal	9	300	maxchi2_pvalue	3	422	1012	1482	ATT	0.00644	7.6e-05	0	NA
Bmal	9	300	maxchi2_pvalue	3	422	1012	1482	CAA	0.00763	7e-05	0	NA
Bmal	9	300	maxchi2_pvalue	3	422	1012	1482	CAC	0.0152	0.000118	0	NA
Bmal	9	300	maxchi2_pvalue	3	422	1012	1482	CAG	0.0221	0.000228	0	NA
Bmal	9	300	maxchi2_pvalue	3	422	1012	1482	CAT	0.00975	9.01e-05	0	NA
Bmal	9	300	maxchi2_pvalue	3	422	1012	1482	CCA	0.00241	2.66e-05	0	NA
Bmal	9	300	maxchi2_pvalue	3	422	1012	1482	CCC	0.013	0.000102	0	NA
Bmal	9	300	maxchi2_pvalue	3	422	1012	1482	CCG	0.0382	0.000344	0	NA
Bmal	9	300	maxchi2_pvalue	3	422	1012	1482	CCT	0.00272	2.65e-05	0	NA
Bmal	9	300	maxchi2_pvalue	3	422	1012	1482	CGA	0.00785	0.000167	0	NA
Bmal	9	300	maxchi2_pvalue	3	422	1012	1482	CGC	0.054	0.000659	0	NA
Bmal	9	300	maxchi2_pvalue	3	422	1012	1482	CGG	0.0207	0.000288	0	NA
Bmal	9	300	maxchi2_pvalue	3	422	1012	1482	CGT	0.00829	0.000117	0	NA
Bmal	9	300	maxchi2_pvalue	3	422	1012	1482	CTA	0.0014	1.21e-05	0	NA
Bmal	9	300	maxchi2_pvalue	3	422	1012	1482	CTC	0.0368	0.00041	0	NA
Bmal	9	300	maxchi2_pvalue	3	422	1012	1482	CTG	0.0377	0.000436	0	NA
Bmal	9	300	maxchi2_pvalue	3	422	1012	1482	CTT	0.00516	5.44e-05	0	NA
Bmal	9	300	maxchi2_pvalue	3	422	1012	1482	GAA	0.0188	0.000191	0	NA
Bmal	9	300	maxchi2_pvalue	3	422	1012	1482	GAC	0.0358	0.000333	0	NA
Bmal	9	300	maxchi2_pvalue	3	422	1012	1482	GAG	0.0274	0.00027	0	NA
Bmal	9	300	maxchi2_pvalue	3	422	1012	1482	GAT	0.0177	0.000132	0	NA
Bmal	9	300	maxchi2_pvalue	3	422	1012	1482	GCA	0.0107	0.000126	0	NA
Bmal	9	300	maxchi2_pvalue	3	422	1012	1482	GCC	0.0369	0.000381	0	NA
Bmal	9	300	maxchi2_pvalue	3	422	1012	1482	GCG	0.0909	0.00128	0	NA
Bmal	9	300	maxchi2_pvalue	3	422	1012	1482	GCT	0.00595	8.38e-05	0	NA
Bmal	9	300	maxchi2_pvalue	3	422	1012	1482	GGA	0.00504	5.91e-05	0	NA
Bmal	9	300	maxchi2_pvalue	3	422	1012	1482	GGC	0.0588	0.00062	0	NA
Bmal	9	300	maxchi2_pvalue	3	422	1012	1482	GGG	0.0111	9.5e-05	0	NA
Bmal	9	300	maxchi2_pvalue	3	422	1012	1482	GGT	0.00528	6.1e-05	0	NA
Bmal	9	300	maxchi2_pvalue	3	422	1012	1482	GTA	0.00241	2.04e-05	0	NA
Bmal	9	300	maxchi2_pvalue	3	422	1012	1482	GTC	0.0314	0.000245	0	NA
Bmal	9	300	maxchi2_pvalue	3	422	1012	1482	GTG	0.0313	0.000252	0	NA
Bmal	9	300	maxchi2_pvalue	3	422	1012	1482	GTT	0.00519	6.36e-05	0	NA
Bmal	9	300	maxchi2_pvalue	3	422	1012	1482	TAC	0.0139	0.000105	0	NA
Bmal	9	300	maxchi2_pvalue	3	422	1012	1482	TAT	0.00768	5.54e-05	0	NA
Bmal	9	300	maxchi2_pvalue	3	422	1012	1482	TCA	0.00242	3.31e-05	0	NA
Bmal	9	300	maxchi2_pvalue	3	422	1012	1482	TCC	0.00748	6.23e-05	0	NA
Bmal	9	300	maxchi2_pvalue	3	422	1012	1482	TCG	0.0265	0.000201	0	NA
Bmal	9	300	maxchi2_pvalue	3	422	1012	1482	TCT	0.00158	1.79e-05	0	NA
Bmal	9	300	maxchi2_pvalue	3	422	1012	1482	TGC	0.0114	0.00013	0	NA
Bmal	9	300	maxchi2_pvalue	3	422	1012	1482	TGG	0.0132	0.000123	0	NA
Bmal	9	300	maxchi2_pvalue	3	422	1012	1482	TGT	0.00167	1.99e-05	0	NA
Bmal	9	300	maxchi2_pvalue	3	422	1012	1482	TTA	0.000855	1.24e-05	0	NA
Bmal	9	300	maxchi2_pvalue	3	422	1012	1482	TTC	0.0286	0.000251	0	NA
Bmal	9	300	maxchi2_pvalue	3	422	1012	1482	TTG	0.00839	8.57e-05	0	NA
Bmal	9	300	maxchi2_pvalue	3	422	1012	1482	TTT	0.00619	8.44e-05	0	NA
Bmal	9	300	consensus	0	422	1015	1482	mean_GC.	0.673	0.00299	0	NA
Bmal	9	300	consensus	0	422	1015	1482	mean_GC1	0.677	0.00426	0	NA
Bmal	9	300	consensus	0	422	1015	1482	mean_GC2	0.51	0.00767	0	NA
Bmal	9	300	consensus	0	422	1015	1482	mean_GC3	0.83	0.00971	0	NA
Bmal	9	300	consensus	0	422	1015	1482	fopAU	0.0618	0.00146	0	NA
Bmal	9	300	consensus	0	422	1015	1482	fnopAU	0.103	0.00475	0	NA
Bmal	9	300	consensus	0	422	1015	1482	fnbiAU	NA	NA	0	NA
Bmal	9	300	consensus	0	422	1015	1482	fopGC	0.131	0.00145	0	NA
Bmal	9	300	consensus	0	422	1015	1482	fnopGC	0.698	0.00753	0	NA
Bmal	9	300	consensus	0	422	1015	1482	fnbiGC	NA	NA	0	NA
Bmal	9	300	consensus	0	422	1015	1482	AAA	0.00614	8.39e-05	0	NA
Bmal	9	300	consensus	0	422	1015	1482	AAC	0.018	0.000162	0	NA
Bmal	9	300	consensus	0	422	1015	1482	AAG	0.0222	0.00036	0	NA
Bmal	9	300	consensus	0	422	1015	1482	AAT	0.00629	6.35e-05	0	NA
Bmal	9	300	consensus	0	422	1015	1482	ACA	0.00258	2.6e-05	0	NA
Bmal	9	300	consensus	0	422	1015	1482	ACC	0.0131	8.81e-05	0	NA
Bmal	9	300	consensus	0	422	1015	1482	ACG	0.0311	0.000232	0	NA
Bmal	9	300	consensus	0	422	1015	1482	ACT	0.00169	1.44e-05	0	NA
Bmal	9	300	consensus	0	422	1015	1482	AGA	0.00149	1.69e-05	0	NA
Bmal	9	300	consensus	0	422	1015	1482	AGC	0.0156	0.000103	0	NA
Bmal	9	300	consensus	0	422	1015	1482	AGG	0.00276	2.88e-05	0	NA
Bmal	9	300	consensus	0	422	1015	1482	AGT	0.00182	1.74e-05	0	NA
Bmal	9	300	consensus	0	422	1015	1482	ATA	0.0015	1.87e-05	0	NA
Bmal	9	300	consensus	0	422	1015	1482	ATC	0.0341	0.000301	0	NA
Bmal	9	300	consensus	0	422	1015	1482	ATG	0.0222	0.000167	0	NA
Bmal	9	300	consensus	0	422	1015	1482	ATT	0.00644	7.6e-05	0	NA
Bmal	9	300	consensus	0	422	1015	1482	CAA	0.00763	7e-05	0	NA
Bmal	9	300	consensus	0	422	1015	1482	CAC	0.0152	0.000118	0	NA
Bmal	9	300	consensus	0	422	1015	1482	CAG	0.0221	0.000228	0	NA
Bmal	9	300	consensus	0	422	1015	1482	CAT	0.00975	9.01e-05	0	NA
Bmal	9	300	consensus	0	422	1015	1482	CCA	0.00241	2.66e-05	0	NA
Bmal	9	300	consensus	0	422	1015	1482	CCC	0.013	0.000102	0	NA
Bmal	9	300	consensus	0	422	1015	1482	CCG	0.0382	0.000344	0	NA
Bmal	9	300	consensus	0	422	1015	1482	CCT	0.00272	2.65e-05	0	NA
Bmal	9	300	consensus	0	422	1015	1482	CGA	0.00785	0.000167	0	NA
Bmal	9	300	consensus	0	422	1015	1482	CGC	0.054	0.000659	0	NA
Bmal	9	300	consensus	0	422	1015	1482	CGG	0.0207	0.000288	0	NA
Bmal	9	300	consensus	0	422	1015	1482	CGT	0.00829	0.000117	0	NA
Bmal	9	300	consensus	0	422	1015	1482	CTA	0.0014	1.21e-05	0	NA
Bmal	9	300	consensus	0	422	1015	1482	CTC	0.0368	0.00041	0	NA
Bmal	9	300	consensus	0	422	1015	1482	CTG	0.0377	0.000436	0	NA
Bmal	9	300	consensus	0	422	1015	1482	CTT	0.00516	5.44e-05	0	NA
Bmal	9	300	consensus	0	422	1015	1482	GAA	0.0188	0.000191	0	NA
Bmal	9	300	consensus	0	422	1015	1482	GAC	0.0358	0.000333	0	NA
Bmal	9	300	consensus	0	422	1015	1482	GAG	0.0274	0.00027	0	NA
Bmal	9	300	consensus	0	422	1015	1482	GAT	0.0177	0.000132	0	NA
Bmal	9	300	consensus	0	422	1015	1482	GCA	0.0107	0.000126	0	NA
Bmal	9	300	consensus	0	422	1015	1482	GCC	0.0369	0.000381	0	NA
Bmal	9	300	consensus	0	422	1015	1482	GCG	0.0909	0.00128	0	NA
Bmal	9	300	consensus	0	422	1015	1482	GCT	0.00595	8.38e-05	0	NA
Bmal	9	300	consensus	0	422	1015	1482	GGA	0.00504	5.91e-05	0	NA
Bmal	9	300	consensus	0	422	1015	1482	GGC	0.0588	0.00062	0	NA
Bmal	9	300	consensus	0	422	1015	1482	GGG	0.0111	9.5e-05	0	NA
Bmal	9	300	consensus	0	422	1015	1482	GGT	0.00528	6.1e-05	0	NA
Bmal	9	300	consensus	0	422	1015	1482	GTA	0.00241	2.04e-05	0	NA
Bmal	9	300	consensus	0	422	1015	1482	GTC	0.0314	0.000245	0	NA
Bmal	9	300	consensus	0	422	1015	1482	GTG	0.0313	0.000252	0	NA
Bmal	9	300	consensus	0	422	1015	1482	GTT	0.00519	6.36e-05	0	NA
Bmal	9	300	consensus	0	422	1015	1482	TAC	0.0139	0.000105	0	NA
Bmal	9	300	consensus	0	422	1015	1482	TAT	0.00768	5.54e-05	0	NA
Bmal	9	300	consensus	0	422	1015	1482	TCA	0.00242	3.31e-05	0	NA
Bmal	9	300	consensus	0	422	1015	1482	TCC	0.00748	6.23e-05	0	NA
Bmal	9	300	consensus	0	422	1015	1482	TCG	0.0265	0.000201	0	NA
Bmal	9	300	consensus	0	422	1015	1482	TCT	0.00158	1.79e-05	0	NA
Bmal	9	300	consensus	0	422	1015	1482	TGC	0.0114	0.00013	0	NA
Bmal	9	300	consensus	0	422	1015	1482	TGG	0.0132	0.000123	0	NA
Bmal	9	300	consensus	0	422	1015	1482	TGT	0.00167	1.99e-05	0	NA
Bmal	9	300	consensus	0	422	1015	1482	TTA	0.000855	1.24e-05	0	NA
Bmal	9	300	consensus	0	422	1015	1482	TTC	0.0286	0.000251	0	NA
Bmal	9	300	consensus	0	422	1015	1482	TTG	0.00839	8.57e-05	0	NA
Bmal	9	300	consensus	0	422	1015	1482	TTT	0.00619	8.44e-05	0	NA
Bmal	9	300	0.1_geneconv_fragment	6	0	1431	1482	mean_GC.	0.673	0.00299	0	NA
Bmal	9	300	0.1_geneconv_fragment	6	0	1431	1482	mean_GC1	0.677	0.00426	0	NA
Bmal	9	300	0.1_geneconv_fragment	6	0	1431	1482	mean_GC2	0.51	0.00767	0	NA
Bmal	9	300	0.1_geneconv_fragment	6	0	1431	1482	mean_GC3	0.83	0.00971	0	NA
Bmal	9	300	0.1_geneconv_fragment	6	0	1431	1482	fopAU	0.0618	0.00146	0	NA
Bmal	9	300	0.1_geneconv_fragment	6	0	1431	1482	fnopAU	0.103	0.00475	0	NA
Bmal	9	300	0.1_geneconv_fragment	6	0	1431	1482	fnbiAU	NA	NA	0	NA
Bmal	9	300	0.1_geneconv_fragment	6	0	1431	1482	fopGC	0.131	0.00145	0	NA
Bmal	9	300	0.1_geneconv_fragment	6	0	1431	1482	fnopGC	0.698	0.00753	0	NA
Bmal	9	300	0.1_geneconv_fragment	6	0	1431	1482	fnbiGC	NA	NA	0	NA
Bmal	9	300	0.1_geneconv_fragment	6	0	1431	1482	AAA	0.00614	8.39e-05	0	NA
[truncated: 33,785 more rows]
