# Supplementary material for: GC-Content Evolution in Bacterial Genomes: The Biased Gene Conversion Hypothesis Expands
Source: PLoS Genet. 2015 Feb 6;11(2):e1004941. doi: 10.1371/journal.pgen.1004941 (PMC4450053; doi:10.1371/journal.pgen.1004941)
Supplement: S3 Table — Data derived from dataset established by Hershberg and Petrov[38]. (XLS) [file pgen.1004941.s008.xls]

## Sheet: Sheet1
Dataset	Codon.optimality	AAA/K	AAC/N	AAG/K	AAT/N	ACA/T	ACC/T	ACG/T	ACT/T	AGA/R	AGC/S	AGG/R	AGT/S	ATA/I	ATC/I	ATG/M	ATT/I	CAA/Q	CAC/H	CAG/Q	CAT/H	CCA/P	CCC/P	CCG/P	CCT/P	CGA/R	CGC/R	CGG/R	CGT/R	CTA/L	CTC/L	CTG/L	CTT/L	GAA/E	GAC/D	GAG/E	GAT/D	GCA/A	GCC/A	GCG/A	GCT/A	GGA/G	GGC/G	GGG/G	GGT/G	GTA/V	GTC/V	GTG/V	GTT/V
Blon	optimal	0	1	1	0	0	1	0	0	0	0	0	0	0	1	0	0	0	1	1	0	0	0	1	0	0	1	0	0	0	0	1	0	0	1	1	0	0	1	0	0	0	1	0	0	0	0	1	0
Blon	non-optimal	1	0	0	1	1	0	1	1	1	1	1	1	1	0	1	1	1	0	0	1	1	1	0	1	1	0	1	1	1	1	0	1	1	0	0	1	1	0	1	1	1	0	1	1	1	1	0	1
Brsp	optimal	0	1	1	0	0	1	0	0	0	0	0	0	0	1	0	0	0	0	1	0	0	0	1	0	0	1	0	0	0	0	1	0	1	1	0	0	0	1	0	0	0	1	0	0	0	0	1	0
Brsp	non-optimal	1	0	0	1	1	0	1	1	1	1	1	1	1	0	1	1	1	1	0	1	1	1	0	1	1	0	1	1	1	1	0	1	0	0	1	1	1	0	1	1	1	0	1	1	1	1	0	1
Abau	optimal	1	1	0	0	0	0	0	0	0	0	0	0	0	1	0	0	0	1	0	0	1	0	0	0	0	0	0	0	0	0	0	0	1	1	0	0	0	0	1	0	0	1	0	0	0	0	0	0
Abau	non-optimal	0	0	1	1	1	1	1	1	1	1	1	1	1	0	1	1	1	0	1	1	0	1	1	1	1	1	1	1	1	1	1	1	0	0	1	1	1	1	0	1	1	0	1	1	1	1	1	1
Bmal	optimal	0	1	1	0	0	0	1	0	0	0	0	0	0	1	0	0	0	1	1	0	0	0	1	0	0	1	0	0	0	0	1	0	0	1	0	0	0	0	1	0	0	1	0	0	0	0	1	0
Bmal	non-optimal	1	0	0	1	1	1	0	1	1	1	1	1	1	0	1	1	1	0	0	1	1	1	0	1	1	0	1	1	1	1	0	1	1	0	1	1	1	1	0	1	1	0	1	1	1	1	0	1
Bant	optimal	1	1	0	0	0	0	0	0	0	0	0	0	0	1	0	0	1	1	0	0	1	0	0	0	0	1	0	0	0	0	0	0	1	1	0	0	0	0	0	0	0	1	0	0	0	0	0	0
Bant	non-optimal	0	0	1	1	1	1	1	1	1	1	1	1	1	0	1	1	0	0	1	1	0	1	1	1	1	0	1	1	1	1	1	1	0	0	1	1	1	1	1	1	1	0	1	1	1	1	1	1
Bcen	optimal	0	1	1	0	0	0	1	0	0	0	0	0	0	1	0	0	0	1	1	0	0	0	1	0	0	1	0	0	0	0	1	0	1	1	0	0	0	0	1	0	0	1	0	0	0	0	1	0
Bcen	non-optimal	1	0	0	1	1	1	0	1	1	1	1	1	1	0	1	1	1	0	0	1	1	1	0	1	1	0	1	1	1	1	0	1	0	0	1	1	1	1	0	1	1	0	1	1	1	1	0	1
Cjej	optimal	1	0	0	0	0	0	0	0	0	1	0	0	0	1	0	0	0	0	0	0	0	0	0	1	0	1	0	0	0	0	0	1	1	0	0	0	0	0	0	0	0	1	0	0	1	0	0	0
Cjej	non-optimal	0	1	1	1	1	1	1	1	1	0	1	1	1	0	1	1	1	1	1	1	1	1	1	0	1	0	1	1	1	1	1	0	0	1	1	1	1	1	1	1	1	0	1	1	0	1	1	1
Ctra	optimal	0	0	0	0	0	0	0	0	0	0	0	0	0	0	0	0	0	0	0	0	0	0	0	1	0	0	0	1	0	0	0	0	1	0	0	0	0	0	0	1	1	0	0	0	0	0	0	0
Ctra	non-optimal	1	1	1	1	1	1	1	1	1	1	1	1	1	1	1	1	1	1	1	1	1	1	1	0	1	1	1	0	1	1	1	1	0	1	1	1	1	1	1	0	0	1	1	1	1	1	1	1
Cbot	optimal	0	1	0	0	0	0	0	1	1	0	0	0	0	0	0	0	1	0	0	0	1	0	0	0	0	0	0	0	0	0	0	0	1	0	0	0	0	0	0	1	0	0	0	1	0	0	0	1
Cbot	non-optimal	1	0	1	1	1	1	1	0	0	1	1	1	1	1	1	1	0	1	1	1	0	1	1	1	1	1	1	1	1	1	1	1	0	1	1	1	1	1	1	0	1	1	1	0	1	1	1	0
Ftul	optimal	0	1	0	0	0	0	0	1	0	0	0	0	0	1	0	0	0	0	0	0	0	0	0	0	0	0	0	0	0	0	0	1	0	0	0	0	0	0	0	0	0	0	0	1	0	0	0	1
Ftul	non-optimal	1	0	1	1	1	1	1	0	1	1	1	1	1	0	1	1	1	1	1	1	1	1	1	1	1	1	1	1	1	1	1	0	1	1	1	1	1	1	1	1	1	1	1	0	1	1	1	0
Ecol	optimal	1	1	0	0	0	1	0	0	0	1	0	0	0	1	0	0	0	1	1	0	0	0	1	0	0	1	0	0	0	0	1	0	1	1	0	0	0	0	1	0	0	1	0	0	0	0	1	0
Ecol	non-optimal	0	0	1	1	1	0	1	1	1	0	1	1	1	0	1	1	1	0	0	1	1	1	0	1	1	0	1	1	1	1	0	1	0	0	1	1	1	1	0	1	1	0	1	1	1	1	0	1
Hpyl	optimal	1	1	0	0	0	0	1	0	0	1	0	0	0	1	0	0	0	0	0	0	0	1	0	0	0	1	0	0	0	0	0	0	1	0	0	0	0	0	1	0	0	0	1	0	0	0	1	0
Hpyl	non-optimal	0	0	1	1	1	1	0	1	1	0	1	1	1	0	1	1	1	1	1	1	1	0	1	1	1	0	1	1	1	1	1	1	0	1	1	1	1	1	0	1	1	1	0	1	1	1	0	1
Lisp	optimal	1	1	0	0	1	0	0	0	0	0	0	0	0	1	0	0	1	1	0	0	1	0	0	0	0	1	0	0	0	0	0	1	1	1	0	0	0	0	0	1	0	1	0	0	0	0	0	1
Lisp	non-optimal	0	0	1	1	0	1	1	1	1	1	1	1	1	0	1	1	0	0	1	1	0	1	1	1	1	0	1	1	1	1	1	0	0	0	1	1	1	1	1	0	1	0	1	1	1	1	1	0
Mtub	optimal	0	1	1	0	0	1	0	0	0	0	0	0	0	1	0	0	0	1	1	0	0	0	1	0	0	0	1	0	0	0	1	0	0	1	1	0	0	1	0	0	0	1	0	0	0	0	1	0
Mtub	non-optimal	1	0	0	1	1	0	1	1	1	1	1	1	1	0	1	1	1	0	0	1	1	1	0	1	1	1	0	1	1	1	0	1	1	0	0	1	1	0	1	1	1	0	1	1	1	1	0	1
Nmen	optimal	1	1	0	0	0	1	0	0	0	1	0	0	0	1	0	0	1	1	0	0	0	0	1	0	0	1	0	0	0	0	0	0	1	1	0	0	0	1	0	0	0	1	0	0	0	1	0	0
Nmen	non-optimal	0	0	1	1	1	0	1	1	1	0	1	1	1	0	1	1	0	0	1	1	1	1	0	1	1	0	1	1	1	1	1	1	0	0	1	1	1	0	1	1	1	0	1	1	1	0	1	1
Sent	optimal	1	1	0	0	0	1	0	0	0	1	0	0	0	1	0	0	0	1	1	0	0	0	1	0	0	1	0	0	0	0	1	0	1	1	0	0	0	0	1	0	0	1	0	0	0	0	1	0
Sent	non-optimal	0	0	1	1	1	0	1	1	1	0	1	1	1	0	1	1	1	0	0	1	1	1	0	1	1	0	1	1	1	1	0	1	0	0	1	1	1	1	0	1	1	0	1	1	1	1	0	1
Saur	optimal	1	1	0	0	1	0	0	0	0	0	0	0	0	1	0	0	1	0	0	0	1	0	0	0	0	1	0	0	0	0	0	0	1	1	0	0	1	0	0	0	0	0	0	1	0	0	0	1
Saur	non-optimal	0	0	1	1	0	1	1	1	1	1	1	1	1	0	1	1	0	1	1	1	0	1	1	1	1	0	1	1	1	1	1	1	0	0	1	1	0	1	1	1	1	1	1	0	1	1	1	0
Spyo	optimal	1	1	0	0	0	0	0	0	0	0	0	0	0	1	0	0	1	1	0	0	1	0	0	0	0	1	0	0	0	0	0	0	1	1	0	0	0	0	0	1	0	0	0	1	0	0	0	1
Spyo	non-optimal	0	0	1	1	1	1	1	1	1	1	1	1	1	0	1	1	0	0	1	1	0	1	1	1	1	0	1	1	1	1	1	1	0	0	1	1	1	1	1	0	1	1	1	0	1	1	1	0
Spne	optimal	1	1	0	0	0	0	0	1	0	1	0	0	0	1	0	0	1	1	0	0	1	0	0	0	0	1	0	0	0	0	0	0	1	1	0	0	0	0	0	1	0	0	0	1	0	0	0	1
Spne	non-optimal	0	0	1	1	1	1	1	0	1	0	1	1	1	0	1	1	0	0	1	1	0	1	1	1	1	0	1	1	1	1	1	1	0	0	1	1	1	1	1	0	1	1	1	0	1	1	1	0
Susp	optimal	0	1	1	0	0	1	0	0	0	0	1	0	0	1	0	0	0	0	0	0	0	1	0	0	0	0	0	0	0	0	0	0	0	1	1	0	0	0	0	1	0	0	1	0	0	0	1	0
Susp	non-optimal	1	0	0	1	1	0	1	1	1	1	0	1	1	0	1	1	1	1	1	1	1	0	1	1	1	1	1	1	1	1	1	1	1	0	0	1	1	1	1	0	1	1	0	1	1	1	0	1
Ypes	optimal	1	1	0	0	0	1	0	0	0	1	0	0	0	1	0	0	0	1	1	0	0	0	1	0	0	1	0	0	0	0	1	0	1	1	0	0	0	0	1	0	0	1	0	0	0	0	1	0
Ypes	non-optimal	0	0	1	1	1	0	1	1	1	0	1	1	1	0	1	1	1	0	0	1	1	1	0	1	1	0	1	1	1	1	0	1	0	0	1	1	1	1	0	1	1	0	1	1	1	1	0	1
[truncated: 16 more columns]
